# Supplementary material for: Nuclear Proteomics to Understand the Promotive Effect of Plant-Derived Smoke Solution on Wheat Under Salt Stress
Source: Proteomes. 2026 Jun 15;14(2):31. doi: 10.3390/proteomes14020031 (PMC13306840; doi:10.3390/proteomes14020031)
Supplement: Supplementary file 1 [file proteomes-14-00031-s001.zip]

Archive with 2 entries (2 files):
- proteomes-4244056-supplementary Figures.pdf
- proteomes-4244056-supplementary Tables.xlsx
