# Supplementary material for: Nuclear Proteomics to Understand the Promotive Effect of Plant-Derived Smoke Solution on Wheat Under Salt Stress
Source: Proteomes. 2026 Jun 15;14(2):31. doi: 10.3390/proteomes14020031 (PMC13306840; doi:10.3390/proteomes14020031)
Supplement: Supplementary file 1 [file proteomes-14-00031-s001.zip › proteomes-4244056-supplementary Tables.xlsx]

## Sheet: Table S1
			Table S1. The list of changed nuclear proteins in wheat root under salt stress compared with control.
Significant	#NAME?	p-value	Difference	Accession	Description	Biological Process	Cellular Component	Molecular Function	Coverage [%]	# Peptides	# AAs	MW [kDa]	calc. pI
	2.30065	0.00500434	3.42946	A0A3B6C9T3	Remorin C-terminal domain-containing protein				32	8	214	23.2	5.5
	1.70695	0.019636	2.67136	A0A3B6RHH8	Glycosyltransferase 61 catalytic domain-containing protein		ER/Golgi;other membranes	other molecular function	20	8	545	60.2	6.57
	1.40717	0.0391588	2.22528	A0A3B6LVS5	PUM-HD domain-containing protein	other biological processes	nucleus	nucleic acid binding activity	11	4	656	72.8	9.45
	2.00263	0.00993967	1.60941	A0A3B6B4N9	Nucleolar pre-ribosomal-associated protein 1 N-terminal domain-containing protein	other metabolic processes;RNA metabolism OR transcription	nucleus		1	2	2594	290.6	6.42
	1.88081	0.0131579	1.58965	A0A9R1DRW6	submitted name: Uncharacterized protein	other metabolic processes;transport	mitochondrion;other membranes	transporter activity	22	3	125	14.2	9.14
	1.68616	0.0205986	1.43607	A0A3B6SG35	EF-hand domain-containing protein	other biological processes	nucleus	other molecular function	6	6	1431	160.4	5.74
	1.31222	0.0487284	1.43442	A0A3B6GTL4	DJ-1/PfpI domain-containing protein	other metabolic processes	other cell component		44	10	426	45.2	6.65
	1.31277	0.0486659	1.20759	A0A9R1H1C1	phenylalanine--tRNA ligase	other metabolic processes;protein metabolism;RNA metabolism OR transcription	mitochondrion;other cell component	nucleic acid binding activity;other molecular function	9	3	448	50.7	6.67
	1.74017	0.0181898	1.00026	A0A9R1MD95	Sucrose synthase	other metabolic processes		other molecular function	26	15	861	98.5	8.53
	1.30675	0.0493462	0.992912	A0A9R1ETA1	submitted name: Uncharacterized protein				5	2	379	43.3	8.87
	2.59732	0.00252743	0.981217	A0A9R1LKT3	Thioredoxin reductase	other biological processes;other metabolic processes;stress response	other cell component	other molecular function	15	3	332	34.9	6.23
	1.51941	0.0302404	0.950205	A0A9R1F8X0	ABC transporter B family member 8	transport	other membranes	other molecular function;transporter activity	4	2	1226	133.7	8.1
	1.50935	0.0309492	0.937221	A0A3B6RMW1	RING-type domain-containing protein	other metabolic processes;protein metabolism	nucleus	other molecular function	9	3	457	50.5	6.2
	1.30955	0.0490288	0.899396	A0A9R1FNX2	NTF2 domain-containing protein		cytosol;other cell component	nucleic acid binding activity	15	5	547	59.4	9.1
	1.34681	0.0449974	0.870958	A0A3B6LM19	submitted name: Uncharacterized protein	cell organization and biogenesis;other biological processes	nucleus;other cell component	nucleic acid binding activity	49	7	189	19.3	10.43
	1.52138	0.0301036	0.845192	A0A9R1ETA4	RNA helicase	other metabolic processes;RNA metabolism OR transcription	other cell component	nucleic acid binding activity;other molecular function	12	6	619	67.3	9.66
	1.90847	0.012346	0.840052	A0A9R1L6S1	Tudor domain-containing protein	cell cycle OR cell proliferation;cell organization and biogenesis;developmental processes;DNA metabolism;other biological processes;other metabolic processes;stress response	nucleus;other cell component	other molecular function	18	14	1077	116.6	9.36
	1.48889	0.0324421	0.825035	A0A3B6MX65	IMS import disulfide relay-system CHCH-CHCH-like Cx9C domain-containing protein	other metabolic processes;protein metabolism	mitochondrion	other molecular function	24	2	80	9.1	9.95
	1.69934	0.0199828	0.803214	A0A3B6KGS2	H15 domain-containing protein	cell organization and biogenesis;other biological processes	nucleus;other cell component	nucleic acid binding activity	49	7	189	19.4	10.36
	1.73945	0.0182202	0.78389	P11515	Serine carboxypeptidase 3	protein metabolism	other cytoplasmic organelle	other molecular function	25	10	500	55.3	6.3
	1.58517	0.0259916	0.768219	P68539	Cytochrome c oxidase subunit 1	other metabolic processes;transport	mitochondrion;other membranes	other molecular function;transporter activity	8	2	524	57.7	8.09
	1.51553	0.0305117	0.748264	A0A9R1KW77	CBS domain-containing protein		other membranes	other molecular function	9	3	769	83.2	5.15
	1.31381	0.0485506	0.734911	A0A3B5XU64	Mitochondrial ATP synthase 6 kDa subunit		other membranes		69	3	59	6.9	9.99
	1.50107	0.0315447	0.711069	A0A3B6C5Q1	Sister chromatid cohesion protein	cell cycle OR cell proliferation;cell organization and biogenesis;DNA metabolism;other biological processes;stress response	nucleus	other molecular function	4	4	1799	200	6.6
	1.46208	0.0345081	0.704614	A0A3B6SF57	submitted name: Uncharacterized protein		other cell component		2	2	1451	156.3	6.89
	2.28619	0.00517381	0.68275	A0A3B5YUP3	Phosphotransferase	other biological processes;other metabolic processes	cytosol;mitochondrion	kinase activity;other molecular function	7	2	463	50.2	6.14
	1.5534	0.0279643	0.669212	A0A3B6D3W8	ATP synthase subunit e, mitochondrial		other membranes		66	3	50	5.2	9.88
	1.67378	0.0211943	0.664907	A0A341XFS7	NADH dehydrogenase [ubiquinone] 1 beta subcomplex subunit 3-B	cell organization and biogenesis;other metabolic processes	mitochondrion;other membranes		45	3	67	7.5	10.49
	1.96872	0.0107467	0.655934	A0A9R1KJF6	submitted name: Uncharacterized protein		non-structural extracellular		13	2	297	32	8.95
	1.64258	0.0227732	0.646282	A0A3B6MRL7	H15 domain-containing protein	cell organization and biogenesis;other biological processes	nucleus;other cell component	nucleic acid binding activity	48	7	189	19.4	10.3
	1.62164	0.0238979	0.603029	A0A3B6LM62	20 kDa chaperonin, chloroplastic	other metabolic processes;protein metabolism	mitochondrion;other cell component	other molecular function	49	7	251	26	7.33
	1.89179	0.0128295	-0.594741	A0A341ZG32	Cathepsin propeptide inhibitor domain-containing protein	other metabolic processes;protein metabolism	non-structural extracellular;other cytoplasmic organelle	other molecular function	11	2	177	19.7	8.57
	1.5759	0.0265524	-0.594805	A0A9R1E3M8	Thioesterase domain-containing protein			other molecular function	21	2	170	17.8	7.09
	1.51881	0.0302824	-0.620485	A0A3B6LY95	PCI domain-containing protein		nucleus;other cell component		42	15	443	50.4	7.85
	3.32413	0.000474095	-0.626847	A0A9R1J163	submitted name: Uncharacterized protein	cell cycle OR cell proliferation;cell organization and biogenesis;other biological processes	cytoskeleton;other cell component	cytoskeletal activity;other molecular function	56	18	450	49.6	5.1
	1.85085	0.0140978	-0.649213	A0A9R1KM46	Band 7 domain-containing protein				46	10	287	31.5	5.74
	2.23842	0.00577544	-0.65104	A0A9R1M5H5	Protein kinase domain-containing protein	cell cycle OR cell proliferation;other biological processes;signal transduction	nucleus;other cell component	kinase activity;other molecular function	8	2	326	36.9	8.62
	1.50074	0.0315689	-0.662013	W5FJT8	Tubulin beta chain	cell cycle OR cell proliferation;cell organization and biogenesis;other biological processes	cytoskeleton;other cell component	cytoskeletal activity;nucleic acid binding activity;other molecular function	80	28	445	49.9	4.87
	1.37709	0.0419674	-0.701652	A0A341W6K0	DNA-directed RNA polymerase subunit beta	other biological processes;other metabolic processes;RNA metabolism OR transcription	nucleus	nucleic acid binding activity;other molecular function	5	4	1221	138.2	7.15
	2.29971	0.00501521	-0.73248	A0A3B6JQ62	submitted name: Uncharacterized protein	other biological processes;other metabolic processes;RNA metabolism OR transcription	nucleus;other cell component	other molecular function	2	4	2405	266.3	5.81
	1.36892	0.0427643	-0.733481	A0A3B6GX40	Tubulin beta chain	cell cycle OR cell proliferation;cell organization and biogenesis;other biological processes	cytoskeleton;other cell component	cytoskeletal activity;other molecular function	72	27	499	55.8	5.16
	1.76427	0.017208	-0.746111	A0A3B6QB40	DNA polymerase V	other biological processes	nucleus	nucleic acid binding activity	14	14	1296	144.3	5.34
	1.35084	0.044582	-0.756409	A0A3B5Z0R6	Amidophosphoribosyltransferase	other metabolic processes	other cell component	other molecular function	18	6	547	59	6.98
	1.34127	0.0455751	-0.770654	A4K4Y8	Tubulin alpha chain	cell cycle OR cell proliferation;cell organization and biogenesis;other biological processes	cytoskeleton;other cell component	cytoskeletal activity;other molecular function	66	22	451	49.8	4.96
	1.37154	0.0425065	-0.811852	Q9ZRA8	Tubulin beta-5 chain	cell cycle OR cell proliferation;cell organization and biogenesis	cytoskeleton;other cell component	cytoskeletal activity;other molecular function	81	28	447	50.3	4.83
	1.71296	0.0193659	-0.820313	Q75QN8	submitted name: Cold shock domain protein 3			nucleic acid binding activity;other molecular function	59	7	231	21.5	6.1
	2.27798	0.00527254	-0.837207	A0A7H4LGZ6	Ig-like domain-containing protein				12	12	1678	183.6	5.77
	1.56199	0.0274162	-0.870648	A0A3B5XW83	submitted name: Uncharacterized protein	cell cycle OR cell proliferation;cell organization and biogenesis;other biological processes;other metabolic processes	ER/Golgi;other membranes;plasma membrane	other molecular function	4	3	857	96.2	7.94
	1.3946	0.0403088	-0.888636	A0A3B6TVF8	Glycosyltransferase 61 catalytic domain-containing protein		ER/Golgi;other membranes	other molecular function	14	4	464	52.4	8.22
	1.77962	0.0166105	-0.888706	A0A9R1DE16	submitted name: Uncharacterized protein			nucleic acid binding activity;other molecular function	63	7	232	21.7	6.1
	2.45867	0.00347799	-0.893299	A0A3B6ED92	DNA polymerase epsilon subunit	DNA metabolism;other metabolic processes;stress response	nucleus	nucleic acid binding activity	7	2	533	59.9	5.29
	1.65125	0.0223226	-0.901329	A0A077RU59	alpha,alpha-trehalose-phosphate synthase (UDP-forming)	other metabolic processes		other molecular function	18	11	913	102.3	5.88
	1.42931	0.0372128	-0.941639	A0A9R1LBK4	Cohesin subunit SA-3	cell cycle OR cell proliferation;cell organization and biogenesis	nucleus;other cell component	other molecular function	11	8	1121	127.7	5.72
	1.60322	0.0249331	-0.949325	A0A9R1NDV0	Replication factor C subunit 1	DNA metabolism;other metabolic processes;stress response	nucleus;other cell component	nucleic acid binding activity;other molecular function	12	9	1055	114	9.32
	1.39989	0.0398209	-0.974437	A0A9R1HHK4	LisH domain-containing protein		cytoskeleton		10	2	258	29	5.59
	2.70388	0.00197752	-1.04261	A0A9R1JTR9	Peroxidase	other biological processes;other metabolic processes;stress response	non-structural extracellular;other cell component	other molecular function	29	7	335	35.7	8.19
	1.3781	0.0418693	-1.04703	A0A9R1I4T3	Histone H2A	cell organization and biogenesis	nucleus;other cell component	nucleic acid binding activity;other molecular function	41	6	152	16.4	10.45
	2.42381	0.00376871	-1.15921	A0A3B6PF71	submitted name: Uncharacterized protein			nucleic acid binding activity;other molecular function	54	5	195	18.2	5.55
	1.97896	0.0104963	-1.21251	A0A3B6NSH7	S-adenosylmethionine synthase	other metabolic processes	other cell component	other molecular function	75	18	394	42.8	5.92
	1.6013	0.0250439	-1.253	A0A9R0GLB0	Tubulin beta chain	cell cycle OR cell proliferation;cell organization and biogenesis;other biological processes	cytoskeleton;other cell component	cytoskeletal activity;other molecular function	78	27	448	50.2	4.83
	1.44965	0.0355102	-1.28166	A0A3B6MN30	HECT-type E3 ubiquitin transferase	other metabolic processes;protein metabolism	other cell component	other molecular function	13	26	3631	401.6	5.29
	2.20086	0.00629707	-1.30568	A0A3B6HQX0	Asparagine synthetase [glutamine-hydrolyzing]	stress response	cytosol	other molecular function	11	4	591	66	6.37
	2.36248	0.00434029	-1.30737	A0A9R1N605	submitted name: Uncharacterized protein	other biological processes;transport	other membranes	transporter activity	13	5	603	65	9.28
	1.333	0.0464516	-1.31907	A0A3B5Y090	Palmitoyl-protein thioesterase 1			other molecular function	12	3	315	34.3	5.52
	1.43944	0.0363545	-1.40815	A0A9R1HEC3	Ureidoglycolate hydrolase	other metabolic processes	ER/Golgi	other molecular function	17	5	500	53.8	5.78
	1.6198	0.0239993	-1.55584	A0A9R1JTA9	VHS domain-containing protein	other metabolic processes;protein metabolism;transport	other cell component;other membranes	other molecular function	13	5	717	77.4	5.43
	1.75266	0.0176741	-1.58232	A0A9R1LBB4	Cytochrome b561 domain-containing protein		other membranes		6	3	883	96.2	5.8
	1.95083	0.0111987	-1.59889	A0A3B6LWU3	DEX1 C-terminal beta-sandwich domain-containing protein		other membranes		18	7	841	93.3	4.92
	1.30669	0.0493531	-1.65347	Q9ZRB2	Tubulin beta-1 chain	cell cycle OR cell proliferation;cell organization and biogenesis	cytoskeleton;other cell component	cytoskeletal activity;other molecular function	78	27	445	50.1	4.86
	1.96964	0.0107242	-1.66362	A0A9R1DDH2	Proline dehydrogenase	other metabolic processes	mitochondrion	other molecular function	28	8	480	51.2	6.95
	1.51379	0.0306346	-1.79799	A0A3B6ML33	Aminopeptidase P N-terminal domain-containing protein	protein metabolism	mitochondrion	other molecular function	7	2	497	55	7.59
	1.68475	0.0206655	-1.79889	A0A3B5XVX7	Tubulin gamma chain	cell cycle OR cell proliferation;cell organization and biogenesis;developmental processes;other biological processes	cytoskeleton;nucleus;other cell component	other molecular function	20	4	469	52.7	6.06
	1.65929	0.0219136	-2.09933	A0A7H4LMG8	Protein kinase domain-containing protein		other membranes	kinase activity;other molecular function	4	2	770	81.4	8.02
	1.47986	0.033124	-2.16823	A0A3B6IVD2	SEC7 domain-containing protein	other biological processes;transport	cytosol;ER/Golgi;other membranes	enzyme regulator activity	21	26	1788	197.4	5.67
	2.22148	0.00600504	-2.38115	A0A3B6CEP4	NADPH--cytochrome P450 reductase		cytosol;ER/Golgi;other membranes	other molecular function	41	18	692	76.3	5.08
	1.35212	0.044451	-2.39048	A0A3B6IWW7	RNA helicase		cytosol;nucleus	nucleic acid binding activity;other molecular function	6	3	854	94.7	9.88
	2.73432	0.00184364	-2.41542	A0A9R1FU45	J domain-containing protein	other metabolic processes;protein metabolism	ER/Golgi;other membranes		11	2	299	34.8	8.81
	3.67096	0.000213324	-2.8246	A0A9R1NDS8	Crooked neck protein	cell organization and biogenesis;other metabolic processes;RNA metabolism OR transcription	nucleus;other cell component		5	2	719	85.7	7.46
	2.08886	0.00814958	-3.14373	A0A3B6SMF7	Nicalin	other biological processes	ER/Golgi;other membranes		37	14	555	60.7	6.77
	3.48895	0.000324375	-4.3498	A0A3B6SDG5	Transmembrane 9 superfamily member	other biological processes	ER/Golgi;other cytoplasmic organelle;other membranes		13	6	590	67.2	7.28

## Sheet: Table S2
			Table S2. The list of changed nuclear proteins in wheat root with PDS solution under salt stress compared with salt stress alone.
Significant	#NAME?	p-value	Difference	Accession	Description	Biological Process	Cellular Component	Molecular Function	Coverage [%]	# Peptides	# AAs	MW [kDa]	calc. pI
	1.43416	0.0367997	3.27567	A0A9R1DPG6	Histone H2B		nucleus;other cell component	nucleic acid binding activity;other molecular function	40	6	157	17.1	10.05
	2.84321	0.00143478	3.18386	A0A9R1L2F9	Histone H2A	cell organization and biogenesis	nucleus;other cell component	nucleic acid binding activity;other molecular function	33	4	153	16.3	10.68
	1.47133	0.0337807	3.1653	A0A3B6SU46	Small-subunit processome Utp21 domain-containing protein	other metabolic processes;RNA metabolism OR transcription	nucleus		8	5	968	107.9	7.93
	1.60312	0.0249388	3.02251	A0A2X0S5H1	submitted name: Uncharacterized protein			other molecular function	14	3	218	24.9	8.16
	1.44185	0.0361531	2.86088	A0A3B6MYG0	RRM domain-containing protein		cytosol;nucleus;other cell component	nucleic acid binding activity	6	4	1006	109.3	9
	1.83953	0.01447	2.73195	A0A3B5Z2A1	Hyaluronan/mRNA-binding protein domain-containing protein		nucleus;other cell component	nucleic acid binding activity	15	3	376	40	6.49
	1.33409	0.0463348	2.70049	A0A1D5UGJ7	Peroxidase	other biological processes;other metabolic processes;stress response	non-structural extracellular;other cell component	other molecular function	18	4	341	36.8	7.33
	3.17615	0.000666575	2.67973	A0A3B5Y4U2	Hyaluronan/mRNA-binding protein domain-containing protein		nucleus;other cell component	nucleic acid binding activity	15	3	376	40.2	6.71
	1.63135	0.0233693	2.6776	A0A9R1NDS8	Crooked neck protein	cell organization and biogenesis;other metabolic processes;RNA metabolism OR transcription	nucleus;other cell component		5	2	719	85.7	7.46
	1.38606	0.0411089	2.643	A0A3B6LH62	ATP-dependent RNA helicase	other metabolic processes;RNA metabolism OR transcription	nucleus	nucleic acid binding activity;other molecular function	28	13	580	65.4	8.7
	1.43036	0.0371229	2.50593	A0A3B6GN50	Histone H2B		nucleus;other cell component	nucleic acid binding activity;other molecular function	46	7	152	16.3	10.02
	1.4684	0.0340097	2.48761	A0A3B6B3I3	H15 domain-containing protein	cell organization and biogenesis	nucleus;other cell component	nucleic acid binding activity;other molecular function	17	3	194	19.9	10.77
	1.60624	0.0247606	2.38958	A0A3B6SMF7	Nicalin	other biological processes	ER/Golgi;other membranes		37	14	555	60.7	6.77
	1.62015	0.0239801	2.36883	A0A3B6NNZ2	CCAAT-binding factor domain-containing protein		nucleus		5	3	1085	119.8	5.83
	1.55439	0.0279002	2.2762	A0A3B6CEU1	U3 small nucleolar RNA-associated protein 13 C-terminal domain-containing protein	other metabolic processes;RNA metabolism OR transcription	nucleus;other cell component	nucleic acid binding activity	18	10	887	97	6.67
	1.61981	0.023999	2.20001	A0A7H4LEN9	Ribosome biogenesis protein WDR12 homolog	other metabolic processes;RNA metabolism OR transcription	nucleus;other cell component	other molecular function	30	7	442	48.5	6.76
	1.42363	0.0377023	2.18711	Q43208	Histone H2A.4	cell organization and biogenesis	nucleus;other cell component	nucleic acid binding activity;other molecular function	34	4	135	14.1	10.05
	2.02204	0.00950521	2.04328	A0A9R1NCU5	DNA topoisomerase	cell cycle OR cell proliferation;cell organization and biogenesis;DNA metabolism;other metabolic processes	nucleus;other cell component	nucleic acid binding activity;other molecular function	11	8	949	105.9	9.39
	1.83961	0.0144673	2.00423	A0A9R1DEY9	Histone H3-like centromeric protein CENH3		nucleus;other cell component	nucleic acid binding activity;other molecular function	30	4	166	18.6	11.33
	2.73981	0.0018205	1.97125	A0A9R1G489	Peptidase A1 domain-containing protein	protein metabolism		other molecular function	18	3	427	44.6	5.52
	1.3508	0.0445862	1.93487	A0A3B6MXG8	Histone H2B		nucleus;other cell component	nucleic acid binding activity;other molecular function	38	6	164	17.7	9.95
	1.8391	0.0144843	1.89452	A0A9R1I4T3	Histone H2A	cell organization and biogenesis	nucleus;other cell component	nucleic acid binding activity;other molecular function	41	6	152	16.4	10.45
	1.34212	0.0454865	1.87861	A0A3B6NN23	DNA-binding protein BIN4	cell cycle OR cell proliferation;cell organization and biogenesis;DNA metabolism;other metabolic processes	nucleus;other cell component	nucleic acid binding activity	7	2	313	34	6.83
	1.52076	0.0301467	1.86972	P02276	Histone H2A.2.1	cell organization and biogenesis	nucleus;other cell component	nucleic acid binding activity;other molecular function	30	4	151	16	10.62
	1.47489	0.0335052	1.86802	A0A3B6TG90	Protease Do-like PDZ domain-containing protein	protein metabolism		other molecular function	21	6	599	65.6	8.66
	1.40257	0.0395755	1.86687	A0A077RNX2	FRIGIDA-like protein				21	5	370	38.8	6.04
	1.58028	0.026286	1.82698	A0A3B5Z494	Urease accessory protein G	other metabolic processes		enzyme regulator activity;other molecular function	32	6	290	30.9	6.32
	1.35777	0.0438764	1.77863	A0A9R1HIX0	3-hydroxy-3-methylglutaryl coenzyme A reductase	other metabolic processes	ER/Golgi;other cytoplasmic organelle;other membranes	other molecular function	5	2	564	59.8	7.53
	1.59707	0.0252892	1.7625	A0A9R1IK47	Nucleolar protein 10	cell organization and biogenesis;developmental processes;other biological processes;other metabolic processes;RNA metabolism OR transcription	nucleus;other cell component	nucleic acid binding activity	59	4	64	7.5	9.94
	1.40519	0.0393378	1.75734	A0A3B6SKX1	CTLH domain-containing protein	developmental processes;other biological processes			6	6	1138	125.3	7.21
	1.42293	0.0377637	1.72856	A0A3B6CGQ1	submitted name: Uncharacterized protein	other biological processes			37	9	337	39.2	5.92
	1.90852	0.0123447	1.69705	A0A9R1NF10	Histone H2A	cell organization and biogenesis	nucleus;other cell component	nucleic acid binding activity;other molecular function	63	7	139	14.4	10.43
	1.68551	0.0206295	1.68301	A0A9R1LP11	RNA helicase	other metabolic processes;protein metabolism;RNA metabolism OR transcription	nucleus	nucleic acid binding activity;other molecular function	61	19	413	46.1	6.58
	1.54404	0.0285732	1.67563	A0A9R1I028	submitted name: Uncharacterized protein	other metabolic processes	mitochondrion;other membranes	enzyme regulator activity	52	4	99	10.9	9.25
	2.05802	0.00874939	1.6235	A0A3B6PLZ8	Histone H2A	cell organization and biogenesis	nucleus;other cell component	nucleic acid binding activity;other molecular function	32	5	155	16.3	10.55
	1.55268	0.0280103	1.62043	A0A9R1IUQ7	SUN domain-containing protein		nucleus;other membranes	other molecular function	17	6	453	49.7	8.7
	1.62217	0.0238687	1.58321	A0A9R1JTA9	VHS domain-containing protein	other metabolic processes;protein metabolism;transport	other cell component;other membranes	other molecular function	13	5	717	77.4	5.43
	1.64919	0.022429	1.52139	A0A9R1F3F4	Histone H2B		nucleus;other cell component	nucleic acid binding activity;other molecular function	45	7	151	16.2	10.02
	2.33339	0.00464094	1.51759	A0A3B6H4D4	Histone H2A	cell organization and biogenesis	nucleus;other cell component	nucleic acid binding activity;other molecular function	30	4	175	18.5	10.23
	2.43863	0.00364224	1.51635	A0A9R1NDV0	Replication factor C subunit 1	DNA metabolism;other metabolic processes;stress response	nucleus;other cell component	nucleic acid binding activity;other molecular function	12	9	1055	114	9.32
	2.29498	0.00507017	1.49236	A0A9R1L090	Histone H2A	cell organization and biogenesis	nucleus;other cell component	nucleic acid binding activity;other molecular function	35	6	159	16.7	10.65
	2.14004	0.00724363	1.45244	A0A3B5Y4C6	Small-subunit processome Utp12 domain-containing protein	cell organization and biogenesis;other metabolic processes;RNA metabolism OR transcription	nucleus		14	8	881	97.1	6.71
	1.73531	0.0183946	1.42728	A0A9R1E664	submitted name: Uncharacterized protein	other biological processes			41	10	338	39.1	6.34
	2.09397	0.00805425	1.42387	A0A3B6C4T1	Protein FLX-like 1	developmental processes;other biological processes			15	4	371	40.6	7.62
	1.61939	0.0240221	1.4192	P62785	Histone H4 variant TH011	cell organization and biogenesis;stress response	nucleus;other cell component	nucleic acid binding activity;other molecular function	56	10	103	11.4	11.47
	2.25068	0.00561456	1.38557	Q43216	Histone H2B.5		nucleus;other cell component	nucleic acid binding activity;other molecular function	38	5	136	15	10.02
	1.96316	0.0108853	1.37869	A0A3B5Z127	Histone H2A	cell organization and biogenesis	nucleus;other cell component	nucleic acid binding activity;other molecular function	25	3	159	16.5	10.65
	2.39979	0.00398296	1.3751	A0A3B6B2T5	H15 domain-containing protein	cell organization and biogenesis;other biological processes	nucleus;other cell component	nucleic acid binding activity;other molecular function	17	3	191	19.5	10.71
	1.86377	0.0136844	1.36505	A0A9R1H1Z7	Histone H2B		nucleus;other cell component	nucleic acid binding activity;other molecular function	40	6	156	16.8	10.11
	2.32311	0.00475214	1.34826	A0A3B6QHX6	submitted name: Uncharacterized protein	protein metabolism		other molecular function	15	4	565	61.3	7.06
	1.80237	0.0157627	1.33417	A0A077RTJ8	Histone H3		nucleus;other cell component	nucleic acid binding activity;other molecular function	50	7	136	15.3	11.3
	1.6059	0.0247797	1.3179	A0A9R1L1Y5	Histone H2A	cell organization and biogenesis	nucleus;other cell component	nucleic acid binding activity;other molecular function	45	4	137	14.5	10.39
	1.43316	0.036884	1.25456	A0A3B6KEW1	Ribosome assembly factor mrt4	cell organization and biogenesis;other biological processes;other metabolic processes;RNA metabolism OR transcription	nucleus;other cell component	nucleic acid binding activity	26	4	234	26.4	9.5
	2.33357	0.00463907	1.24859	A0A9R1ISW8	Histone H4	cell organization and biogenesis	nucleus;other cell component	nucleic acid binding activity;other molecular function	56	10	103	11.4	11.47
	1.50563	0.0312153	1.23228	A0A3B6PRC9	RRM domain-containing protein		nucleus	nucleic acid binding activity	37	9	373	39.4	9.1
	1.58213	0.0261743	1.20716	A0A3B6DK55	Ribosomal RNA processing protein	other metabolic processes;RNA metabolism OR transcription	nucleus;other cell component		22	8	555	60.2	9.67
	1.68158	0.0208173	1.18738	A0A9R1H8W8	H15 domain-containing protein	cell organization and biogenesis;other biological processes	nucleus;other cell component	nucleic acid binding activity;other molecular function	29	6	289	29.3	10.76
	1.43441	0.0367781	1.1718	P27806	Histone H1	cell organization and biogenesis;other biological processes	nucleus;other cell component	nucleic acid binding activity;other molecular function	32	6	238	24.2	10.8
	2.09596	0.00801752	1.15718	A0A3B5YSD3	Protein RRP5 homolog	other metabolic processes;RNA metabolism OR transcription	nucleus	nucleic acid binding activity	13	16	1894	210	8.4
	1.39871	0.0399287	1.15448	A0A9R1LJP3	Ribosomal RNA-processing protein 14/surfeit locus protein 6 C-terminal domain-containing protein	other biological processes	nucleus	nucleic acid binding activity	10	3	411	46.2	9.09
	1.51628	0.0304596	1.12181	A0A3B6QB40	DNA polymerase V	other biological processes	nucleus	nucleic acid binding activity	14	14	1296	144.3	5.34
	1.41938	0.0380734	1.10331	I3NV45	Histone H3-like centromeric protein CENH3	cell cycle OR cell proliferation;cell organization and biogenesis;other biological processes	nucleus;other cell component	nucleic acid binding activity;other molecular function	30	4	163	18.4	11.52
	1.33379	0.0463675	1.09249	A0A9R1G9Y5	H/ACA ribonucleoprotein complex subunit	other metabolic processes;RNA metabolism OR transcription	nucleus;other cell component	nucleic acid binding activity	40	6	190	19.8	11.34
	2.01077	0.00975504	1.08619	A0A3B5XW66	RRP15-like protein	other metabolic processes;RNA metabolism OR transcription	other cell component		8	2	310	33.8	9.42
	1.32953	0.0468244	1.08439	A0A9R1EZK1	Aspergillus nuclease S1	DNA metabolism;other metabolic processes		nucleic acid binding activity;other molecular function	24	4	288	32.1	5.64
	1.46587	0.0342078	1.06382	A0A3B6MNB0	RNA helicase	other metabolic processes;RNA metabolism OR transcription	nucleus	nucleic acid binding activity;other molecular function	25	8	534	58.3	8.85
	1.80769	0.0155707	0.997675	A0A9R1E5K4	Brix domain-containing protein	cell organization and biogenesis;other metabolic processes;RNA metabolism OR transcription	nucleus	nucleic acid binding activity	20	5	318	36.4	9.6
	1.30943	0.0490427	0.997648	A0A9R1DLH1	FACT complex subunit SSRP1	developmental processes;DNA metabolism;other metabolic processes;stress response	nucleus;other cell component	nucleic acid binding activity;other molecular function	24	13	643	71.4	5.74
	1.34534	0.0451503	0.986774	A0A9R1GEW5	rRNA-processing protein EBP2 homolog	other biological processes;other metabolic processes;RNA metabolism OR transcription	nucleus;other cell component		16	4	298	34.5	9.11
	1.76726	0.0170898	0.970258	A0A3B6RGR4	Tudor domain-containing protein	cell cycle OR cell proliferation;cell organization and biogenesis;DNA metabolism;other biological processes;other metabolic processes;stress response	nucleus;other cell component	other molecular function	7	9	1641	182.8	7.21
	1.55706	0.0277291	0.969556	A0A3B6PIL3	J domain-containing protein		ER/Golgi		42	10	285	32.5	7.81
	1.58313	0.0261138	0.961307	Q0Z9W3	submitted name: Histone deacetylase HDAC2	cell organization and biogenesis	nucleus	other molecular function	30	8	310	33.4	4.82
	1.63961	0.0229291	0.961274	A0A9R1I471	FACT complex subunit	DNA metabolism;other metabolic processes;RNA metabolism OR transcription;stress response	nucleus	other molecular function	20	17	1085	121	5.59
	1.63374	0.0232414	0.942623	A0A9R1J4F7	RRM domain-containing protein	cell organization and biogenesis;other metabolic processes;protein metabolism	nucleus	nucleic acid binding activity;translation activity	18	9	732	76.3	5.1
	1.36069	0.0435828	0.909578	A0A9R1HJD2	DNA/RNA-binding protein Alba-like domain-containing protein		nucleus	nucleic acid binding activity	26	6	326	35.4	9.67
	1.47734	0.0333167	0.905254	A0A9R1EIP9	RRM domain-containing protein			nucleic acid binding activity	21	11	730	76.2	5.14
	1.76689	0.0171045	0.89239	A0A9R1F681	Pentacotripeptide-repeat region of PRORP domain-containing protein				19	9	663	73.1	5.4
	2.61506	0.00242627	0.887002	A0A3B6TWC8	C2H2-type domain-containing protein	other metabolic processes;RNA metabolism OR transcription	nucleus		29	14	700	77.7	8.79
	1.45933	0.0347273	0.874055	A0A3B5Z3R5	Nucleolar protein 56	other biological processes	nucleus;other cell component	nucleic acid binding activity	64	24	549	61	8.72
	1.91753	0.0120912	0.872948	A0A3B6SFX4	Signal recognition particle receptor subunit beta	other biological processes;transport	ER/Golgi;other membranes	other molecular function	23	4	256	28.2	7.91
	2.74343	0.00180538	0.864541	A0A9R0G4H8	Chromatin-remodeling complex ATPase	cell organization and biogenesis;other biological processes	nucleus;other cell component	nucleic acid binding activity;other molecular function	11	10	1107	127.2	5.08
	1.4169	0.0382913	0.854424	A0A9R1ISJ1	Pre-mRNA cleavage factor Im 25 kDa subunit	other metabolic processes;RNA metabolism OR transcription	nucleus	nucleic acid binding activity	14	2	203	23.2	9.03
	1.30732	0.0492812	0.835723	A0A3B6QGT5	DNA topoisomerase 2	cell cycle OR cell proliferation;cell organization and biogenesis;DNA metabolism;other metabolic processes	nucleus	nucleic acid binding activity;other molecular function	13	16	1606	179.9	7.87
	1.81318	0.0153751	0.816193	A0A3B6DKW4	RRM domain-containing protein		cytosol;nucleus	nucleic acid binding activity	17	3	436	47.2	6.15
	1.34479	0.0452075	0.810057	A0A3B5Y757	Structural maintenance of chromosomes protein	cell cycle OR cell proliferation;cell organization and biogenesis;other biological processes	nucleus;other cell component	nucleic acid binding activity;other molecular function	24	22	1219	139.8	8.19
	1.34921	0.0447492	0.78905	A0A3B6ISY7	68 kDa protein HP68	cell organization and biogenesis;other biological processes;other metabolic processes;protein metabolism	other cell component	other molecular function;translation activity	36	15	604	68.1	7.83
	2.69783	0.00200526	0.753325	A0A3B6PGM4	Histone deacetylase complex subunit SAP18	other biological processes	nucleus	other molecular function	21	3	152	17.1	9.47
	1.92982	0.0117538	0.739934	A0A9R1M3E6	Nucleolar GTP-binding protein 1	other biological processes	nucleus	nucleic acid binding activity;other molecular function	23	12	669	76.5	9.45
	1.62562	0.0236798	0.73848	A0A3B6QL73	Fibrillarin	cell organization and biogenesis;other metabolic processes;RNA metabolism OR transcription	nucleus;other cell component	nucleic acid binding activity;other molecular function	57	14	309	32.4	10.08
	1.38252	0.041446	0.728608	N0E6R8	RNA helicase			nucleic acid binding activity;other molecular function	29	16	814	90.6	10.11
	1.61209	0.0244292	0.72187	A0A9R1FL35	PARP-type domain-containing protein	DNA metabolism;other metabolic processes;stress response	nucleus	kinase activity;nucleic acid binding activity;other molecular function	13	6	591	64.4	7.8
	1.63622	0.0231089	0.717066	A0A9R1KWC0	Dihydrolipoamide acetyltransferase component of pyruvate dehydrogenase complex	other metabolic processes	other cell component	other molecular function	45	13	475	48.8	8.91
	1.35392	0.0442672	0.677878	A0A3B6NTC2	SAM-dependent MTase RsmB/NOP-type domain-containing protein	other metabolic processes;RNA metabolism OR transcription	nucleus	nucleic acid binding activity;other molecular function	19	10	773	85.4	5.39
	1.69936	0.0199819	0.676872	A0A3B6AXW5	Protein CMSS1				7	2	286	31.1	9.41
	1.98017	0.0104672	0.618368	A0A3B6RIT4	SNU114 homolog	other metabolic processes;RNA metabolism OR transcription	cytosol;nucleus	nucleic acid binding activity;other molecular function	33	20	994	110.2	5.4
	1.34424	0.0452647	0.602052	A0A3B6NNF5	Apoptosis inhibitor 5	other biological processes	nucleus	nucleic acid binding activity	43	19	538	60	9.06
	1.48821	0.0324927	0.595551	A0A3B6JNL3	RNA cytidine acetyltransferase	other metabolic processes;RNA metabolism OR transcription	nucleus	nucleic acid binding activity;other molecular function	15	10	1023	115.5	7.9
	1.32533	0.0472787	-0.586538	A0A9R1DUI7	ABC transporter B family member 25, mitochondrial	transport	mitochondrion;other membranes	other molecular function;transporter activity	11	6	722	78.7	8.76
	1.3678	0.0428748	-0.587169	A0A1D6BIN9	submitted name: Uncharacterized protein	other metabolic processes;RNA metabolism OR transcription	nucleus		21	2	163	18.6	6.2
	1.75021	0.0177742	-0.588712	P12783	Phosphoglycerate kinase, cytosolic	other metabolic processes	cytosol	kinase activity;other molecular function	68	20	401	42.1	5.86
	1.36507	0.0431448	-0.594973	A0A3B6SKD5	Sugar phosphate transporter domain-containing protein	transport	ER/Golgi;other membranes	transporter activity	14	5	482	53.6	9.33
	1.63224	0.0233215	-0.595826	A0A3B6KHJ0	phosphoenolpyruvate carboxylase	developmental processes;other metabolic processes	cytosol;other cell component	other molecular function	43	29	972	110.2	5.85
	1.30864	0.0491311	-0.602034	A0A3B6FX66	Actin	other biological processes	cytoskeleton;other cell component	other molecular function	57	15	404	44.8	6.6
	1.46027	0.0346524	-0.60324	A0A3B6D7F6	Cellulose synthase	cell cycle OR cell proliferation;cell organization and biogenesis;other biological processes;other metabolic processes	other membranes;plasma membrane	other molecular function	38	26	1090	122	7.3
	1.34586	0.045096	-0.61202	A0A9R1I9F9	60S ribosomal protein L31	other metabolic processes;protein metabolism	cytosol;other cell component;translational apparatus	other molecular function	34	5	123	14.1	9.89
	1.37521	0.0421488	-0.613373	A0A9R1HPD3	H(+)/Pi cotransporter	transport	other membranes	transporter activity	23	10	537	58.5	7.75
	1.46307	0.0344293	-0.613733	A0A9R1EPH1	Elongation factor 1-alpha	other metabolic processes;protein metabolism	other cell component	nucleic acid binding activity;other molecular function	56	19	447	49.1	9.13
	1.51751	0.0303733	-0.621394	A0A3B6DM66	MICOS complex subunit MIC60	cell organization and biogenesis	mitochondrion;other membranes		39	18	605	65.7	5.25
	1.35859	0.0437939	-0.630739	A0A9R1DNM5	Nucleoside diphosphate kinase	other metabolic processes		kinase activity;other molecular function	46	6	151	16.7	6.8
	1.45874	0.0347748	-0.638494	A0A9R1J5P6	RCK N-terminal domain-containing protein	developmental processes;other biological processes;other metabolic processes;RNA metabolism OR transcription;signal transduction;transport	other cell component;other membranes	transporter activity	15	9	1149	122.1	5.36
	1.59336	0.025506	-0.641622	A0A3B6HYS0	Water stress and hypersensitive response domain-containing protein	stress response			63	21	333	36.9	5.31
	1.34347	0.0453446	-0.645185	A0A3B6MRT6	Sugar phosphate transporter domain-containing protein	transport	ER/Golgi;other membranes	transporter activity	19	5	401	42.6	10.15
	3.33601	0.000461305	-0.645198	A0A9R1LD86	H(+)-exporting diphosphatase	transport	other cell component;other cytoplasmic organelle;other membranes	other molecular function;transporter activity	20	12	799	84.8	5.86
	1.35449	0.0442092	-0.648809	W4ZPL7	PRA1 family protein	transport	ER/Golgi;other membranes		16	2	209	24.2	10.43
	1.89288	0.0127973	-0.650206	A0A9R1EUH2	2-Cys peroxiredoxin BAS1, chloroplastic	other biological processes;other metabolic processes;stress response	other cell component	other molecular function	52	10	258	27.9	6.79
	2.65112	0.00223294	-0.653105	A0A3B6HQI4	submitted name: Uncharacterized protein	other metabolic processes;protein metabolism;stress response	other cell component	other molecular function	5	4	588	64.7	7.96
	2.42878	0.00372581	-0.656465	A0A075FGK7	submitted name: Uncharacterized protein	other metabolic processes;transport	other cytoplasmic organelle;other membranes;plasma membrane	transporter activity	8	3	505	53.8	8.66
	1.47177	0.0337462	-0.658927	A0A3B6KGY2	Auxin transport protein BIG	signal transduction;transport	other membranes	other molecular function	18	61	5071	562.8	6.21
	1.82122	0.015093	-0.661188	A0A9R1MSD6	Flavonoid 3',5'-hydroxylase			other molecular function	24	7	513	56.1	7.02
	3.14168	0.000721639	-0.664653	C0LN98	submitted name: ATG3 protein	other metabolic processes;transport	other cell component	other molecular function	11	2	317	35.5	4.64
	1.34501	0.0451846	-0.664692	A0A3B5Y4U6	Phosphotransferase	other biological processes;other metabolic processes	cytosol;mitochondrion	kinase activity;other molecular function	54	16	493	52.9	6.55
	1.59276	0.025541	-0.666788	A0A9R1KV31	pyruvate dehydrogenase (acetyl-transferring)	other metabolic processes	other cell component	other molecular function	34	9	393	42.1	6.6
	1.64207	0.0227995	-0.668779	A0A3B6GXR2	submitted name: Uncharacterized protein	other biological processes;stress response	other cell component;other membranes		26	6	355	35.8	8.78
	1.98635	0.0103192	-0.669942	A0A9R1N6M5	Serine-threonine kinase receptor-associated protein	cell organization and biogenesis;other metabolic processes;RNA metabolism OR transcription	other cell component	nucleic acid binding activity	12	3	346	37.4	6.2
	1.64069	0.0228723	-0.670007	A0A3B6MIU6	Cationic amino acid transporter C-terminal domain-containing protein	transport	other membranes	transporter activity	10	4	633	66.9	5.55
	1.31837	0.0480431	-0.674722	A6Q0N8	submitted name: Putative acyl transferase 3			other molecular function	45	13	434	48	6.06
	1.56041	0.0275165	-0.676568	A0A9R1J501	Serine hydroxymethyltransferase	other metabolic processes	mitochondrion;other cell component	other molecular function	60	16	471	51.4	7.24
	2.52237	0.00300352	-0.677872	A0A9R1HIP1	Copper transport protein	transport	other membranes;plasma membrane	transporter activity	21	3	227	24.1	9.04
	1.80483	0.0156736	-0.680708	A0A9R1LVM3	Sugar phosphate transporter domain-containing protein	transport	ER/Golgi;other membranes	transporter activity	17	5	385	42.3	9.5
	1.53982	0.0288525	-0.685418	Q01148	NADH-ubiquinone oxidoreductase chain 1	transport	mitochondrion;other membranes	transporter activity	15	4	325	35.9	8.41
	1.66491	0.0216315	-0.69291	A0A9R1J4H7	CDP-diacylglycerol--inositol 3-phosphatidyltransferase	other metabolic processes	ER/Golgi;other membranes	other molecular function	17	3	223	25.2	9.17
	1.88722	0.0129652	-0.698893	A0A3B5Z1L6	assimilatory sulfite reductase (ferredoxin)	other metabolic processes	other cell component	nucleic acid binding activity;other molecular function	22	7	636	70	8.12
	1.34995	0.0446738	-0.700232	A0A7H4LNB9	26S proteasome regulatory subunit 6B homolog		nucleus;other cell component	other molecular function	33	8	427	47.4	6.18
	1.31627	0.0482754	-0.700859	A0A9R1IK08	submitted name: Uncharacterized protein	other metabolic processes;protein metabolism;stress response	cytosol;ER/Golgi;other cell component	other molecular function	29	8	425	47	7.08
	1.56021	0.027529	-0.713622	A0A9R1M7V5	Glycine zipper 2TM domain-containing protein		other membranes		72	7	141	15.7	8.32
	1.46072	0.034616	-0.717612	A0A9R1DXH3	O-fucosyltransferase family protein		ER/Golgi;other membranes		16	7	582	66	8.81
	1.86588	0.0136183	-0.721853	A0A9R1ML31	L-gulonolactone oxidase	other metabolic processes	other membranes	other molecular function	28	11	591	63.8	7.31
	1.61288	0.024385	-0.730698	A0A3B6HW60	phosphoglucomutase (alpha-D-glucose-1,6-bisphosphate-dependent)	other metabolic processes	cytosol	other molecular function	43	16	652	70.2	7.33
	1.61337	0.0243572	-0.735859	A0A3B6RM15	Vacuolar proton pump subunit B	cell organization and biogenesis;other biological processes;other metabolic processes;transport	other membranes	cytoskeletal activity;other molecular function;transporter activity	79	29	488	54	5.25
	1.51917	0.0302574	-0.738411	A0A3B6IWE7	YTH domain-containing family protein	other biological processes	other cell component	nucleic acid binding activity;other molecular function	11	6	767	82	7.87
	1.36625	0.0430279	-0.740156	A0A3B6KC40	MPBQ/MBSQ family SAM-binding methyltransferase profile domain-containing protein	other metabolic processes	other membranes	other molecular function	24	5	353	38.9	9.45
	1.32418	0.0474044	-0.743276	A0A3B6LIQ3	Transmembrane 9 superfamily member	other biological processes	ER/Golgi;other cytoplasmic organelle;other membranes		14	6	595	67.7	8.65
	1.64327	0.0227366	-0.743639	A0A3B6A304	Major facilitator superfamily (MFS) profile domain-containing protein	transport	other membranes	transporter activity	16	7	500	53.3	8.43
	1.32845	0.046941	-0.749538	A0A3B5ZSQ3	Cytochrome b5 heme-binding domain-containing protein		ER/Golgi;other cell component;other membranes;plasma membrane	other molecular function	22	3	244	25.3	7.9
	1.41514	0.0384464	-0.755224	A0A3B6LTC7	GOLD domain-containing protein	cell organization and biogenesis;transport	ER/Golgi;other cell component;other membranes		10	2	213	23.9	7.66
	1.3376	0.045962	-0.755861	A0A3B6SFY2	Transmembrane 9 superfamily member	other biological processes	ER/Golgi;other cytoplasmic organelle;other membranes		24	10	599	68.8	7.02
	1.43774	0.0364976	-0.757752	A0A3B6H093	K Homology domain-containing protein	other biological processes	nucleus	nucleic acid binding activity	11	2	294	33.1	8.68
	2.48732	0.00325596	-0.761417	A0A9R1JTC1	Eukaryotic translation initiation factor 3 subunit L	cell organization and biogenesis;other metabolic processes;protein metabolism	other cell component;translational apparatus	other molecular function	39	14	522	60.9	6.67
	1.67124	0.0213187	-0.761887	W5I1R7	30S ribosomal protein S3, chloroplastic	other metabolic processes;protein metabolism	cytosol;nucleus;translational apparatus	nucleic acid binding activity;other molecular function	70	16	227	25.3	9.52
	2.01049	0.00976134	-0.762367	A0A9R1GNK5	Glutamine synthetase	other metabolic processes	other cell component	other molecular function	55	13	354	38.7	5.58
	1.76954	0.0170006	-0.774733	A0A3B6SJF1	Transmembrane 9 superfamily member	other biological processes	ER/Golgi;other cytoplasmic organelle;other membranes		20	8	642	73.3	7.24
	1.77621	0.0167412	-0.781095	A0A3B5Y117	Phospholipid/glycerol acyltransferase domain-containing protein	other metabolic processes	other membranes	other molecular function	17	5	382	42.2	8.7
	2.089	0.00814695	-0.783871	A0A9R1M3F1	Sucrose synthase	other metabolic processes		other molecular function	55	36	808	92.3	6.14
	2.14699	0.00712868	-0.798544	A0A3B6THT6	Beta-fructofuranosidase	other metabolic processes	other cytoplasmic organelle;other membranes	other molecular function	17	7	658	71.5	4.96
	1.38426	0.0412804	-0.801109	A0A3B6LMY7	Methyltransferase	other metabolic processes	ER/Golgi;other cell component;other cytoplasmic organelle;other membranes	other molecular function	15	8	614	68.9	8.69
	1.36649	0.0430037	-0.808273	A0A3B6NJC1	Carboxypeptidase	protein metabolism	other cytoplasmic organelle	other molecular function	29	11	507	55.9	6.18
	1.41086	0.0388277	-0.81155	A0A3B6I7C6	Large ribosomal subunit protein bL9c	other metabolic processes;protein metabolism	mitochondrion;other cell component;translational apparatus	nucleic acid binding activity;other molecular function	27	4	206	23.2	9.7
	1.32993	0.0467812	-0.825505	A0A9R1MQI7	4-coumarate--CoA ligase	other biological processes;other metabolic processes		other molecular function	8	4	560	59.5	5.44
	1.58065	0.0262636	-0.826349	A0A3B6C431	Mitochondrial import inner membrane translocase subunit Tim21	transport	mitochondrion;other membranes		8	2	290	31.8	9.91
	1.86074	0.0137803	-0.829505	A0A3B6FIC9	Golgi to ER traffic protein 4 homolog	cell organization and biogenesis	cytosol		12	3	328	37.4	5.82
	1.49509	0.0319822	-0.830134	A0A0G2SJD0	submitted name: TaPP2AbB''-alpha			other molecular function	27	9	541	62	5.01
	2.2293	0.00589795	-0.836366	A0A9R1N838	Bifunctional inhibitor/plant lipid transfer protein/seed storage helical domain-containing protein				51	4	133	13.7	7.96
	1.42247	0.0378035	-0.837524	A0A9R1JT54	Phospholipase D	other metabolic processes	other membranes;plasma membrane	other molecular function	56	30	812	92	5.52
	1.99166	0.0101938	-0.838172	A0A9R1ET66	40S ribosomal protein S15	cell organization and biogenesis;other metabolic processes;protein metabolism	cytosol;translational apparatus	nucleic acid binding activity;other molecular function	72	7	154	17.4	10.27
	1.54091	0.0287799	-0.848955	A0A9R1KYH4	TMEM205-like domain-containing protein		other membranes		11	2	212	23	9.66
	1.62151	0.023905	-0.856362	A0A9R1LKT3	Thioredoxin reductase	other biological processes;other metabolic processes;stress response	other cell component	other molecular function	15	3	332	34.9	6.23
	1.48801	0.0325082	-0.861341	W5FCE8	Trafficking protein particle complex subunit 2-like protein	transport	nucleus;other cell component		33	3	143	15.8	8.75
	1.42574	0.0375199	-0.87037	A0A3B6LTY1	tRNA 4-demethylwyosine synthase (AdoMet-dependent)	other metabolic processes;RNA metabolism OR transcription		other molecular function	22	9	663	72.8	6.25
	1.95673	0.0110477	-0.875579	W5GWI9	SCP2 domain-containing protein	developmental processes;other biological processes;other metabolic processes;transport	cytosol;other cytoplasmic organelle		39	3	122	13.2	9.31
	1.4788	0.0332051	-0.876525	A0A3B6QIX7	tripeptidyl-peptidase II	protein metabolism	cytosol	other molecular function	13	14	1491	163.1	7.37
	1.38247	0.0414501	-0.884072	A0A9R1E503	Adenosylhomocysteinase	other metabolic processes	cytosol	other molecular function	51	20	485	53.2	5.92
	5.23209	5.86022e-06	-0.885088	A0A3B6GQZ6	Triosephosphate isomerase, cytosolic	other metabolic processes	cytosol;other cell component	other molecular function	62	11	253	26.8	5.47
	1.39027	0.0407129	-0.888285	A0A3B6A034	Phospholipase D	other metabolic processes	other membranes;plasma membrane	other molecular function	22	12	834	92.5	7.02
	1.93644	0.011576	-0.892626	A0A3B6KTG6	submitted name: Uncharacterized protein	transport	mitochondrion;other membranes	transporter activity	40	8	274	29.6	8.31
	1.49354	0.032097	-0.90203	A0A9R1KB03	F-box associated domain-containing protein				16	5	352	38.4	7.55
	1.33119	0.0466452	-0.905985	A0A9R1LD28	Mitochondrial phosphate transporter	stress response;transport	mitochondrion;other membranes	nucleic acid binding activity;transporter activity	60	18	377	39.4	9.22
	1.9303	0.0117409	-0.926933	A0A3B6RHA9	Formate dehydrogenase, mitochondrial	other metabolic processes	mitochondrion;other cell component	other molecular function	45	12	377	41.3	6.99
	1.92864	0.0117857	-0.928411	A0A3B6KHD5	Sugar phosphate transporter domain-containing protein	transport	ER/Golgi;other membranes	transporter activity	26	6	401	42.7	10.08
	2.55386	0.00279344	-0.932318	A0A9R1I238	ADF-H domain-containing protein	cell organization and biogenesis	cytoskeleton;other cell component	cytoskeletal activity	65	7	138	16.1	5.95
	1.34444	0.0452438	-0.938091	A0A9R1G9Y3	Transmembrane 9 superfamily member		ER/Golgi;other cytoplasmic organelle;other membranes		18	8	585	66.6	8.38
	1.57229	0.0267739	-0.939846	A0A9R1KW77	CBS domain-containing protein		other membranes	other molecular function	9	3	769	83.2	5.15
	1.33824	0.0458943	-0.941685	A0A9R1M894	submitted name: Uncharacterized protein				28	2	98	10.2	9.88
	1.93226	0.011688	-0.944241	A0A3B6TXQ7	Thioredoxin domain-containing protein				10	2	207	22.5	9.72
	1.38921	0.0408118	-0.954346	A0A9R1NBN3	Pyrophosphate--fructose 6-phosphate 1-phosphotransferase subunit beta	other biological processes;other metabolic processes	other cell component	kinase activity;other molecular function	61	21	560	60.5	6.2
	1.53879	0.0289209	-0.964076	A0A9R1HS21	submitted name: Uncharacterized protein			other molecular function	13	3	322	36.3	8.31
	2.19771	0.00634298	-0.965918	A0A3B6FFH0	Major facilitator superfamily (MFS) profile domain-containing protein	transport	other membranes	transporter activity	32	9	556	57.9	9.39
	1.30163	0.0499307	-0.971372	Q3S861	pyridoxal 5'-phosphate synthase (glutamine hydrolyzing)	other metabolic processes	cytosol	other molecular function	12	3	314	33.3	6.87
	1.64733	0.0225252	-0.997224	A0A7H4LGV8	submitted name: Uncharacterized protein		other membranes		4	2	578	63.6	5.49
	1.49577	0.0319324	-0.99858	A0A3B6KKV1	E2 ubiquitin-conjugating enzyme	cell organization and biogenesis;other metabolic processes;protein metabolism	nucleus	other molecular function	26	2	157	17.8	8.16
	1.7442	0.0180219	-1.01608	A0A3B6IN30	submitted name: Uncharacterized protein	other metabolic processes;RNA metabolism OR transcription	nucleus	nucleic acid binding activity;other molecular function	2	2	1096	122.7	7.42
	1.38271	0.0414275	-1.01765	A0A3B6JGN8	Intron-binding protein aquarius	other metabolic processes;RNA metabolism OR transcription	nucleus	nucleic acid binding activity;other molecular function	14	14	1567	179	5.66
	1.64198	0.0228044	-1.018	A0A9R1HNL1	ADF-H domain-containing protein	cell organization and biogenesis	cytoskeleton	cytoskeletal activity	65	7	138	16.1	5.95
	1.71368	0.0193338	-1.02286	A0A3B6LYM5	Band 7 domain-containing protein	cell organization and biogenesis	mitochondrion;other membranes		21	7	371	40	8.78
	1.39001	0.0407367	-1.0251	A0A3B5XXS0	procollagen-proline 4-dioxygenase		ER/Golgi;other membranes	other molecular function	48	9	296	32.6	6.52
	2.71365	0.00193352	-1.02851	A0A3B6RPY6	Thioredoxin domain-containing protein	cell organization and biogenesis	mitochondrion;other membranes	other molecular function	41	7	323	34.7	8.56
	1.79699	0.0159593	-1.03936	A0A9R1KNI3	Transmembrane 9 superfamily member	other biological processes	ER/Golgi;other cytoplasmic organelle;other membranes		29	15	613	70.6	7.01
	1.49655	0.0318746	-1.06111	A0A7H4LNR8	submitted name: Uncharacterized protein	transport		other molecular function	20	5	317	33.9	5.95
	1.85791	0.0138705	-1.06885	A0A9R0G499	Protein kinase domain-containing protein		other membranes;plasma membrane	kinase activity;other molecular function	7	3	932	103.5	6.62
	2.69776	0.00200559	-1.0699	A0A3B6RL53	submitted name: Uncharacterized protein	other metabolic processes		other molecular function	48	9	360	38.7	5.81
	1.37123	0.0425369	-1.07382	A0A9R1L2L4	40S ribosomal protein S15	cell organization and biogenesis;other metabolic processes;protein metabolism	cytosol;translational apparatus	nucleic acid binding activity;other molecular function	44	4	153	17.1	10.13
	1.41044	0.0388648	-1.09121	P60098	Small ribosomal subunit protein uS12m	other metabolic processes;protein metabolism	mitochondrion;translational apparatus	other molecular function	30	3	125	14.3	11.12
	2.38327	0.00413742	-1.0936	A0A3B5Y128	Protein RETICULATA-RELATED 4, chloroplastic		other membranes		43	12	384	41.2	7.5
	1.32438	0.0473828	-1.0946	A0A3B6HZ84	Peptidase C1A papain C-terminal domain-containing protein	other metabolic processes;protein metabolism	non-structural extracellular;other cytoplasmic organelle	other molecular function	34	7	344	37.6	6.81
	3.08227	0.000827435	-1.09495	A0A9R1EXS8	Ubiquinol oxidase	other metabolic processes	mitochondrion;other cell component;other membranes	other molecular function	26	6	336	37.5	8.57
	1.45817	0.0348197	-1.12034	A0A3B6B500	Alpha-1,3/1,6-mannosyltransferase ALG2	other metabolic processes;protein metabolism	ER/Golgi;other cell component;other membranes	other molecular function	6	2	417	46.3	7.37
	1.78725	0.0163212	-1.14799	A0A9R1HF39	submitted name: Uncharacterized protein				7	2	319	33.9	4.13
	1.4376	0.0365094	-1.15742	A0A9R1N2F5	Bifunctional inhibitor/plant lipid transfer protein/seed storage helical domain-containing protein				49	3	132	13.5	6.87
	1.87697	0.0132748	-1.18217	A0A9R1KJF6	submitted name: Uncharacterized protein		non-structural extracellular		13	2	297	32	8.95
	1.59181	0.0255969	-1.18489	A0A3B6KB40	Importin N-terminal domain-containing protein	transport	nucleus;other cell component	other molecular function	38	19	872	95.8	4.74
	1.48364	0.0328369	-1.20448	A0A3B6B5J9	Ubiquinol oxidase	other metabolic processes	mitochondrion;other cell component;other membranes	other molecular function	15	3	330	37.1	7.27
	1.51184	0.0307721	-1.21516	A0A3B6REP0	Calcium-transporting ATPase	transport	other membranes;plasma membrane	other molecular function;transporter activity	5	3	1083	119.1	6.95
	1.68545	0.0206322	-1.22469	A0A9R1JLX9	Complex I assembly factor TIMMDC1, mitochondrial	cell organization and biogenesis	mitochondrion;other membranes		26	3	226	23.6	8.69
	1.57207	0.0267873	-1.24171	A0A9R1MFW8	Saposin B-type domain-containing protein				25	6	306	33.8	5.95
	1.35874	0.0437788	-1.26603	A0A3B6A2B6	AAA+ ATPase domain-containing protein	stress response		other molecular function	13	4	505	57.4	5.76
	1.43091	0.0370762	-1.27387	A0A3B6LTV3	Cytochrome c oxidase subunit 6a, mitochondrial	other metabolic processes	mitochondrion;other membranes	enzyme regulator activity	52	4	99	10.9	9.25
	1.35477	0.0441803	-1.28054	A0A9R1L695	RING-type E3 ubiquitin transferase		other cell component;other membranes		7	4	1088	118.6	8.06
	1.76648	0.0171206	-1.29014	A0A3B6GR82	Late embryogenesis abundant protein LEA-2 subgroup domain-containing protein	stress response	other membranes		13	2	288	29.9	10.21
	1.86618	0.0136088	-1.29758	A0A3B5YT90	Alanine aminotransferase 2	other metabolic processes		other molecular function	56	19	482	52.8	6.55
	3.35886	0.000437666	-1.32181	A0A3B6CF76	ABC transporter B family member 19	cell organization and biogenesis;developmental processes;other biological processes;transport	other membranes;plasma membrane	other molecular function;transporter activity	18	16	1257	136.5	8.34
	2.75176	0.00177108	-1.32365	A0A3B6REV7	Sucrose synthase	other metabolic processes		other molecular function	55	36	808	92.4	6.09
	1.92902	0.0117755	-1.32952	A0A3B6GUE6	submitted name: Uncharacterized protein				22	4	254	26.6	4.78
	1.37316	0.0423483	-1.46553	A0A3B5Y081	Altered inheritance of mitochondria protein 32				36	11	467	50.6	6.43
	2.37106	0.00425538	-1.48315	A0A3B5ZXM6	Calcium and calcium/calmodulin-dependent serine/threonine-protein kinase	other biological processes;signal transduction	nucleus;other cell component	kinase activity;other molecular function	11	4	522	57.6	5.71
	1.99883	0.0100271	-1.50055	A0A9R1LGM0	Calnexin	other metabolic processes;protein metabolism;stress response	ER/Golgi;other membranes	other molecular function	48	23	535	60.1	4.81
	1.5313	0.0294241	-1.52602	A0A3B6EIF9	Cytochrome P450	other biological processes;other metabolic processes	other membranes	other molecular function	11	5	533	60.4	8.16
	1.34947	0.0447228	-1.53863	A0A9R1KTG8	Formate--tetrahydrofolate ligase	other metabolic processes	cytosol	other molecular function	12	7	716	76.4	7.99
	2.06653	0.00857966	-1.55031	A0A3B6T7D3	Sucrose:fructan 6-fructosyltransferase	other metabolic processes		other molecular function	21	9	621	69	5.34
	1.67591	0.0210908	-1.61987	A0A3B5ZPJ8	Peroxidase	other biological processes;other metabolic processes;stress response	non-structural extracellular;other cell component	other molecular function	12	3	340	36.9	7.05
	1.48133	0.0330119	-1.63396	A0A9R1KK48	Mce/MlaD domain-containing protein	transport	other membranes	other molecular function;transporter activity	11	3	446	47.6	9.35
	1.7094	0.0195253	-1.66743	A0A3B6EDZ8	leucine--tRNA ligase	developmental processes;other metabolic processes;protein metabolism;RNA metabolism OR transcription		other molecular function	19	11	1094	122.9	6.46
	1.34581	0.0451019	-1.66879	A0A3B5YU44	submitted name: Uncharacterized protein		other membranes		44	2	81	9.1	9.7
	2.1972	0.00635032	-1.67068	A0A3B6IW06	submitted name: Uncharacterized protein		other membranes		11	3	387	42.9	6.74
	1.86334	0.013698	-1.67613	A0A9R1DKX1	Cullin-1	other metabolic processes;protein metabolism;signal transduction	other cell component	other molecular function	11	7	744	86.8	7.28
	1.39949	0.0398573	-1.69434	A0A9R1LAN2	BPL/LPL catalytic domain-containing protein		other cell component	other molecular function	20	4	372	40.1	7.59
	1.36285	0.0433663	-1.69835	P16851	Alpha-amylase/trypsin inhibitor CM2		non-structural extracellular	enzyme regulator activity	30	3	145	15.4	7.23
	1.41365	0.0385793	-1.72382	A0A9R1MQA6	S-acyltransferase		ER/Golgi;other membranes	other molecular function	6	3	635	69.4	6.58
	1.43944	0.0363543	-1.72616	A0A3B6H6X9	NAD-dependent epimerase/dehydratase domain-containing protein			other molecular function	34	8	391	43.4	5.6
	1.72493	0.0188396	-1.73715	A0A3B6HSU8	Purple acid phosphatase		non-structural extracellular	other molecular function	4	2	643	71.5	6.64
	2.60088	0.00250681	-1.77126	A0A3B6RSL4	Protein MEMO1				12	2	313	34.8	6.35
	2.50179	0.00314931	-1.79675	A0A3B6NRW8	hydroxycinnamoyl-CoA:5-hydroxyanthranilate N-hydroxycinnamoyltransferase			other molecular function	18	4	442	48.2	5.95
	1.41646	0.03833	-1.80149	A0A1D6SCP9	Sucrose synthase	other metabolic processes		other molecular function	21	14	815	92.6	6.32
	1.32853	0.0469316	-1.8419	A0A3B6LX29	Trafficking protein particle complex subunit	transport	ER/Golgi;other cell component		20	2	143	16.2	6.35
	2.34392	0.00452979	-1.84748	A0A9R1ICU8	Eukaryotic translation initiation factor 3 subunit G	cell organization and biogenesis;other metabolic processes;protein metabolism	other cell component;translational apparatus	nucleic acid binding activity;other molecular function	23	4	289	31.4	7.03
	1.46957	0.033918	-1.85171	A0A3B6HPZ5	Heat shock cognate 70 kDa protein	other metabolic processes;protein metabolism;stress response		other molecular function	28	16	657	71.8	5.29
	1.84414	0.0143172	-1.89816	A0A3B6HSI2	Senescence domain-containing protein		other membranes;plasma membrane		6	2	480	51.3	6.7
	1.38251	0.0414465	-1.91936	A0A9R1GED3	Pentacotripeptide-repeat region of PRORP domain-containing protein		mitochondrion		34	15	539	61.7	9.01
	1.40083	0.0397346	-1.93767	A0A3B5Y3M6	Exostosin GT47 domain-containing protein		ER/Golgi;other membranes	other molecular function	15	7	499	56.4	8.07
	1.7608	0.0173459	-1.9592	A0A9R1KGP7	ATP citrate synthase	other metabolic processes	cytosol	other molecular function	24	6	429	47.3	5.97
	2.22399	0.00597043	-1.97376	A0A3B6LFS5	Cationic amino acid transporter C-terminal domain-containing protein	transport	other membranes	transporter activity	8	3	634	66.9	5.69
	2.4564	0.00349623	-1.987	A0A9R1JG30	PCI domain-containing protein		nucleus		18	3	261	29.4	5.24
	2.63936	0.00229427	-1.99077	A0A3B6RQY7	Bifunctional inhibitor/plant lipid transfer protein/seed storage helical domain-containing protein				44	3	132	13.4	7.74
	1.76493	0.0171819	-2.01308	A0A3B6JH97	Target of Myb protein 1	other metabolic processes;protein metabolism;transport	other cell component;other membranes	other molecular function	7	2	576	63	5.2
	2.41194	0.00387312	-2.0274	A0A9R1K4F5	Phosphatidylserine decarboxylase proenzyme 2	other metabolic processes;protein metabolism	other cell component;other membranes	other molecular function	4	2	661	73.1	6.35
	1.34614	0.0450674	-2.04679	A4ZIZ0	submitted name: Monomeric alpha-amylase inhibitor		non-structural extracellular	enzyme regulator activity	66	7	121	13	5.48
	2.04534	0.00900857	-2.1005	A0A3B6MWJ8	Serpin domain-containing protein		non-structural extracellular	enzyme regulator activity	63	15	399	43	5.69
	1.62975	0.0234558	-2.11778	A0A1D5UPC7	submitted name: Uncharacterized protein	cell organization and biogenesis	other cell component;other membranes	other molecular function	14	4	464	48.7	6.44
	2.05519	0.00880658	-2.11969	A0A9R1JGL5	submitted name: Uncharacterized protein				26	3	215	23.1	9.25
	1.34619	0.0450625	-2.14112	A0A3B6SF82	submitted name: Uncharacterized protein	transport	other cell component;other membranes	transporter activity	28	4	248	25.2	5.69
	1.9737	0.0106243	-2.19652	A0A3B5Y0Z4	Annexin	stress response	other cell component;other membranes;plasma membrane	other molecular function	30	8	386	42.6	7.68
	1.64133	0.0228386	-2.2095	A0A3B6D5A7	Phosphoglycerate mutase-like protein				24	5	298	33.1	7.25
	1.53354	0.0292723	-2.27608	A0A3B6JHF3	Protein kinase domain-containing protein			kinase activity;other molecular function	15	3	321	36	7.24
	1.3289	0.0468924	-2.30049	A0A3B6IYK1	Major facilitator superfamily (MFS) profile domain-containing protein	transport	other membranes	transporter activity	4	2	551	59.1	8.21
	1.71323	0.0193538	-2.34259	A0A3B6KQL2	Serpin domain-containing protein		non-structural extracellular	enzyme regulator activity	24	8	398	43.1	5.87
	1.36339	0.0433126	-2.36762	A0A3B6KSH4	Beta-amylase	other metabolic processes		other molecular function	40	14	525	58.8	5.68
	1.84055	0.0144362	-2.38115	A0A9R1MHQ0	RRM domain-containing protein		nucleus	nucleic acid binding activity	11	3	301	32.3	9.16
	1.53968	0.0288618	-2.38284	A0A3B6ISM7	Cupin type-1 domain-containing protein				3	2	748	84.2	6.28
	3.53784	0.00028984	-2.4112	A0A9R1F5E3	RWD domain-containing protein	other metabolic processes;protein metabolism			14	2	252	28.5	4.21
	1.45181	0.0353338	-2.41737	A0A9R1GRW3	ELYS-like domain-containing protein	other biological processes;other metabolic processes;protein metabolism	nucleus;other cell component	other molecular function	8	4	945	105.9	6.79
	3.26489	0.000543392	-2.41909	A0A3B6RHH8	Glycosyltransferase 61 catalytic domain-containing protein		ER/Golgi;other membranes	other molecular function	20	8	545	60.2	6.57
	2.15332	0.0070256	-2.42304	P16347	Endogenous alpha-amylase/subtilisin inhibitor			enzyme regulator activity	43	6	180	19.6	7.21
	2.42059	0.00379675	-2.43336	P11515	Serine carboxypeptidase 3	protein metabolism	other cytoplasmic organelle	other molecular function	25	10	500	55.3	6.3
	2.09736	0.00799175	-2.63949	A0A9R1GCW7	Target of rapamycin complex subunit LST8	other biological processes;signal transduction	other cell component;other cytoplasmic organelle		9	2	316	35.2	6.64
	1.67994	0.0208959	-2.66314	A0A3B6SSC3	Alpha-glucosidase	other metabolic processes		other molecular function	19	12	928	102	7.93
	1.89043	0.0128696	-2.67389	A0A3B6SKZ0	submitted name: Uncharacterized protein		other membranes		11	2	339	37	7.64
	2.30361	0.00497039	-2.76585	A0A3B5XX22	Malic enzyme	other metabolic processes	other cell component	other molecular function	35	12	570	63.1	5.82
	2.06972	0.00851693	-3.04296	A0A9R1F6D0	Importin N-terminal domain-containing protein	transport	nucleus;other cell component	other molecular function	3	2	1082	122.6	6.44
	2.40124	0.00396969	-3.06438	A0A9R1KN69	submitted name: Defensin	stress response			26	2	81	8.7	8.57
	1.6003	0.0251016	-3.07023	H6U7Z2	submitted name: PINB-2v4-4			other molecular function	26	2	150	16.8	8.7
	3.32386	0.000474396	-3.10011	A0A3B6A1K4	submitted name: Uncharacterized protein	other metabolic processes	cytosol;other cell component	other molecular function	19	3	379	41.1	6.46
	1.97111	0.0106879	-3.11181	P24296	Non-specific lipid-transfer protein	transport		other molecular function	25	2	113	11.9	8.13
	2.86139	0.00137597	-3.146	A0A3B6N374	submitted name: Uncharacterized protein	cell organization and biogenesis;other biological processes	cytoskeleton;other cell component;other membranes	cytoskeletal activity;other molecular function	4	4	1488	169.4	8.22
	1.60069	0.0250791	-3.21834	A0A3B6LGZ3	Phosphatidylinositol-3,4,5-trisphosphate 3-phosphatase	other metabolic processes	cytosol	other molecular function	7	3	654	71.2	5.76
	1.97943	0.0104851	-3.2487	A0A3B6R8P8	Peroxidase	other biological processes;other metabolic processes;stress response	non-structural extracellular;other cell component	other molecular function	25	6	362	38.9	6.79
	2.40284	0.00395513	-3.31157	A0A9R1HFT3	Sugar phosphate transporter domain-containing protein	transport	ER/Golgi;other membranes	transporter activity	19	5	401	42.7	10.08
	2.35426	0.00442321	-3.3397	A0A9R1IME4	Peptidase A1 domain-containing protein	other metabolic processes;protein metabolism		other molecular function	44	20	506	54.5	7.14
	1.57858	0.0263889	-3.45712	A0A9R1EFI6	1,4-alpha-glucan branching enzyme	other metabolic processes	other cell component	other molecular function	9	6	828	93.6	5.77
	3.14543	0.000715441	-3.52522	A0A3B5Y4P9	non-specific serine/threonine protein kinase	other biological processes	nucleus;other cell component	kinase activity;other molecular function	6	2	503	57.2	8.57
	1.59586	0.0253596	-3.52711	A0A3B6LKH6	Auxin transport protein BIG	signal transduction;transport	other membranes	other molecular function	18	60	5071	562.9	6.18
	1.6289	0.0235017	-3.53189	P06659	Gamma-gliadin B			other molecular function	12	2	291	32.9	8.13
	1.47734	0.0333164	-3.61479	A0A3B6EQ66	Cysteine proteinase	other metabolic processes;protein metabolism	non-structural extracellular;other cytoplasmic organelle	other molecular function	22	4	375	40.4	6.24
	1.60305	0.0249432	-3.62375	A0A9R1F6H0	Carbonic anhydrase	other biological processes		other molecular function	19	3	259	28.1	8.07
	2.20989	0.00616752	-3.62774	A0A9R1D854	Prolamin			other molecular function	19	2	203	22.5	7.02
	2.3814	0.00415529	-3.64302	A0A9R1HA15	submitted name: Defensin	stress response			19	2	78	8.3	8.95
	1.59303	0.0255251	-3.67823	A0A3B6I218	Acid phosphatase			other molecular function	31	6	278	30.3	8.06
	2.60666	0.00247364	-3.70337	A0A3B6QM31	Alpha-amylase	other metabolic processes		other molecular function	41	11	427	47.3	6.38
	1.60145	0.025035	-3.80613	P30523	Glucose-1-phosphate adenylyltransferase small subunit, chloroplastic/amyloplastic	other metabolic processes	other cell component	other molecular function	49	16	473	52.1	5.85
	2.68789	0.00205167	-3.80648	A0A060MZP1	submitted name: High molecular weight glutenin subunit			other molecular function	9	4	794	86.3	5.68
	1.77651	0.0167298	-3.83389	B2CGM6	submitted name: Triticin	developmental processes		other molecular function	44	18	577	64.9	6.92
	2.28551	0.00518194	-3.88907	D3U317	submitted name: Low molecular weight glutenin subunit A3-2			other molecular function	18	4	358	41.2	8.69
	2.12067	0.00757414	-3.89039	A0A077RSX3	submitted name: Dimeric alpha amylase inhibitor		non-structural extracellular	enzyme regulator activity	57	6	152	16.3	5.44
	1.80956	0.015504	-3.97521	Q84QI5	submitted name: GSP-1 Grain Softness Protein		non-structural extracellular	enzyme regulator activity;other molecular function	21	3	164	18.2	7.99
	2.40077	0.00397405	-4.00953	A0A3B6TLW2	Serpin domain-containing protein		non-structural extracellular	enzyme regulator activity	42	11	397	43.4	5.25
	2.80804	0.00155582	-4.01824	A0A3B5YWB5	Secretory protein				11	2	225	24.4	9.31
	1.56041	0.0275164	-4.02886	P81713	Bowman-Birk type trypsin inhibitor		non-structural extracellular	enzyme regulator activity	48	3	71	8	7.72
	2.67509	0.00211306	-4.05568	Q8L5C6	Xylanase inhibitor protein 1	other metabolic processes;stress response	non-structural extracellular	enzyme regulator activity;other molecular function	20	6	304	33.3	8.47
	1.5642	0.0272775	-4.05729	B5ANT6	submitted name: LMW-glutenin			other molecular function	18	3	313	35.5	8.34
	1.70304	0.0198135	-4.05831	A0A3B6B2Q9	submitted name: Uncharacterized protein			other molecular function	41	7	243	27.7	6.81
	2.18623	0.00651284	-4.08098	A0A9R1LZT6	Alpha-glucosidase	other metabolic processes		other molecular function	20	12	886	96.8	6.6
	1.33547	0.0461879	-4.08528	A0A9R1KFE7	Cupin type-1 domain-containing protein				16	8	627	70.6	7.17
	1.87504	0.0133339	-4.10843	P01544	Alpha-1-purothionin	other biological processes;stress response	non-structural extracellular	other molecular function	49	5	126	13.5	4.88
	1.98504	0.0103505	-4.11515	P93692	Serpin-Z2B		non-structural extracellular	enzyme regulator activity	41	11	398	43	5.33
	1.71754	0.0191629	-4.1327	A0A2Z6DUC1	Starch synthase, chloroplastic/amyloplastic	other metabolic processes	other cell component	other molecular function	21	10	605	66.3	7.36
	2.34479	0.00452079	-4.26336	A0A3B6PSD9	Alpha-amylase	other metabolic processes		other molecular function	44	12	425	47.1	6.3
	2.29772	0.00503827	-4.26526	P16159	Alpha-amylase/trypsin inhibitor CM16		non-structural extracellular	enzyme regulator activity	23	3	143	15.8	5.41
	2.21863	0.00604466	-4.29136	D0ES82	submitted name: Gamma gliadin			other molecular function	6	2	308	35	8.51
	1.71001	0.0194979	-4.40883	A0A3P8MJA2	Alpha-amylase	other metabolic processes		other molecular function	19	5	439	48	5.87
	1.56272	0.0273701	-4.45953	A0A3B5XV32	Cupin type-1 domain-containing protein	developmental processes		other molecular function	45	18	567	63.8	7.14
	2.11745	0.00763049	-4.47327	Q53WS1	submitted name: Alpha 1 purothionin	other biological processes;stress response	non-structural extracellular	other molecular function	46	5	136	14.5	5.25
	1.87908	0.0132107	-4.48043	A0A9R1HI52	submitted name: Caleosin			other molecular function	30	6	244	27.7	6.62
	2.03134	0.00930374	-4.51969	A0A3B5Y650	submitted name: Uncharacterized protein	other biological processes;stress response	non-structural extracellular	other molecular function	30	4	136	14.6	5.07
	2.63085	0.00233966	-4.52176	A0A9R1LZZ7	Beta-amylase	other metabolic processes		other molecular function	49	18	550	61.1	5.15
	2.29899	0.00502358	-4.59364	L7P0X6	submitted name: Dimeric alpha-amylase inhibitor		non-structural extracellular	enzyme regulator activity	65	6	129	13.8	7.03
	1.6109	0.0244961	-4.6773	A0A9R1FYD7	Peptidase A1 domain-containing protein	other metabolic processes;protein metabolism	other cytoplasmic organelle	other molecular function	30	11	479	51.6	7.42
	1.89704	0.0126753	-4.70201	R9XV62	submitted name: Gamma-gliadin			other molecular function	12	2	303	34.4	7.31
	2.35697	0.00439575	-4.75143	Q43659	submitted name: Grain softness protein			other molecular function	26	4	164	18.4	7.78
	1.95493	0.0110936	-4.88131	A0A3B6AUT2	Sucrose synthase	other metabolic processes		other molecular function	31	21	831	94.4	6.7
	3.02848	0.000936528	-4.90261	A0A3B6RSS7	chitinase	other metabolic processes;stress response	non-structural extracellular	other molecular function	32	5	266	28.2	8.37
	2.17146	0.00673818	-4.97017	Q9ST58	Serpin-Z1C		non-structural extracellular	enzyme regulator activity	42	13	398	42.9	5.97
	2.58218	0.00261712	-5.08454	A0A3B6EGL9	Aspartic proteinase	other metabolic processes;protein metabolism	other cytoplasmic organelle	other molecular function	33	11	493	53.1	7.11
	1.73446	0.0184305	-5.10378	V5RL87	submitted name: Puroindoline	other biological processes;stress response	non-structural extracellular;other membranes	other molecular function	22	2	148	16.4	8.34
	2.93351	0.00116543	-5.17264	A0A3B6J0P1	Beta-amylase	other metabolic processes		other molecular function	42	16	550	61.4	5.4
	2.30531	0.00495094	-5.20938	A0A9R1KDG4	Bifunctional inhibitor/plant lipid transfer protein/seed storage helical domain-containing protein		non-structural extracellular	enzyme regulator activity	29	4	144	16.2	8
	2.21564	0.00608642	-5.23446	A0A3B6TZD9	chitinase	other metabolic processes;stress response	non-structural extracellular	other molecular function	46	7	266	28.4	8.7
	2.26606	0.00541928	-5.28554	A7XDG3	Prolamin			other molecular function	21	2	145	16.2	8.53
	1.50618	0.0311757	-5.37646	A0A3B6QIH9	Alpha-amylase	other metabolic processes	other membranes	other molecular function	41	12	459	50.8	6.35
	2.47908	0.0033183	-5.56477	O04074	1,4-alpha-glucan branching enzyme	other metabolic processes	other cell component	other molecular function	16	10	830	93.5	6.76
	3.29547	0.00050644	-5.61999	A0A9R1HNH8	rRNA N-glycosylase	other biological processes;stress response		other molecular function	27	5	279	30	9.79
	1.72488	0.0188419	-5.66014	Q10464	Puroindoline-B	other biological processes;stress response	non-structural extracellular;other membranes	enzyme regulator activity;other molecular function	18	3	148	16.8	8.73
	1.83974	0.0144629	-5.67985	A0A3B6FI71	submitted name: Uncharacterized protein		non-structural extracellular	enzyme regulator activity	56	6	154	16.5	6.02
	3.03504	0.000922497	-5.82549	A0A9R1MF58	Bifunctional inhibitor/plant lipid transfer protein/seed storage helical domain-containing protein			other molecular function	29	5	280	31.9	7.91
	2.82917	0.00148193	-6.10868	A0A3B6TJK2	submitted name: Uncharacterized protein	other biological processes;other metabolic processes;stress response	non-structural extracellular;other cell component	other molecular function	29	7	358	38.8	7.91
	1.46258	0.0344682	-6.21303	Q0Q5D8	submitted name: High-molecular-weight glutenin By8			other molecular function	7	5	720	77.3	8.43
+	3.85856	0.000138497	-6.32642	H6U7Y9	submitted name: PINB-2v2-2			other molecular function	31	3	150	16.9	9.07
	1.92402	0.0119119	-6.32841	A0A9R1JHC7	submitted name: Caleosin			other molecular function	46	8	244	27.8	6.87
	2.16125	0.00689848	-6.53402	A0A3B6QML0	Peptidase A1 domain-containing protein	other metabolic processes;protein metabolism		other molecular function	42	19	507	54.8	7.64
	2.14057	0.00723479	-6.54935	P12299	Glucose-1-phosphate adenylyltransferase large subunit, chloroplastic/amyloplastic	other metabolic processes	other cell component	other molecular function	52	20	522	57.8	6.55
	2.04754	0.00896321	-6.59594	P17314	Alpha-amylase/trypsin inhibitor CM3		non-structural extracellular	enzyme regulator activity	71	8	168	18.2	7.44
	2.06267	0.00865628	-6.93782	I7KM78	submitted name: Gamma-gliadin			other molecular function	14	4	327	38	7.24

## Sheet: Table S3
			Table S3. The list of changed nuclear proteins in wheat root with PDS solution compared with control.
Significant	#NAME?	p-value	Difference	Accession	Description	Biological Process	Cellular Component	Molecular Function	Coverage [%]	# Peptides	# AAs	MW [kDa]	calc. pI
	2.21598	0.00608161	4.22152	A0A3B6MYG0	RRM domain-containing protein		cytosol;nucleus;other cell component	nucleic acid binding activity	6	4	1006	109.3	9
	1.57065	0.0268752	3.1963	A0A9R1G489	Peptidase A1 domain-containing protein	protein metabolism		other molecular function	18	3	427	44.6	5.52
	1.68135	0.0208281	3.1486	A0A3B5Z494	Urease accessory protein G	other metabolic processes		enzyme regulator activity;other molecular function	32	6	290	30.9	6.32
	2.26003	0.00549498	2.72714	A0A3B6KC26	submitted name: Uncharacterized protein	other biological processes;other metabolic processes			27	4	323	33.7	8.19
	1.33117	0.0466479	2.71832	A0A9R1JGY5	U6 snRNA-associated Sm-like protein LSm1	other metabolic processes;RNA metabolism OR transcription;stress response	other cell component	nucleic acid binding activity	57	4	128	14.4	4.96
+	2.95021	0.00112149	2.67573	A0A3B6H6L3	THO complex subunit 2	other metabolic processes;RNA metabolism OR transcription;transport	nucleus	nucleic acid binding activity	4	4	1809	206	7.21
	1.6734	0.0212129	2.32025	D8L9L5	submitted name: U6 snRNA-associated Sm-like protein, expressed	other metabolic processes;RNA metabolism OR transcription	nucleus;other cell component	nucleic acid binding activity	31	2	98	11.2	4.88
+	2.80026	0.00158393	1.93876	A0A3B6TGR6	Signal recognition particle receptor subunit beta	other biological processes;transport	ER/Golgi;other membranes	other molecular function	30	4	256	28.1	7.53
	1.51077	0.0308482	1.9265	A0A9R1DLQ7	submitted name: Uncharacterized protein	transport	other membranes;plasma membrane	other molecular function;transporter activity	11	8	909	98.8	7.01
	1.49353	0.0320976	1.84761	A0A3B6GTL4	DJ-1/PfpI domain-containing protein	other metabolic processes	other cell component		44	10	426	45.2	6.65
	1.41517	0.0384442	1.80843	Q41542	Probable xyloglucan endotransglucosylase/hydrolase	cell organization and biogenesis;other biological processes;other metabolic processes	non-structural extracellular	other molecular function	10	3	293	33.4	7.01
	2.08069	0.0083045	1.51216	A0A9R1F8X0	ABC transporter B family member 8	transport	other membranes	other molecular function;transporter activity	4	2	1226	133.7	8.1
	1.56372	0.0273076	1.49108	A0A9R1IRY5	submitted name: Uncharacterized protein	cell organization and biogenesis	other cell component;other membranes	other molecular function	16	4	473	49.7	7.34
	2.01451	0.00967151	1.45513	A0A3B6KCM1	Dihydrolipoamide acetyltransferase component of pyruvate dehydrogenase complex	other metabolic processes	other cell component	other molecular function	29	8	456	47.4	7.94
	1.95805	0.0110143	1.38813	A0A9R1FNX2	NTF2 domain-containing protein		cytosol;other cell component	nucleic acid binding activity	15	5	547	59.4	9.1
	1.6155	0.0242384	1.33119	A0A9R1H1C1	phenylalanine--tRNA ligase	other metabolic processes;protein metabolism;RNA metabolism OR transcription	mitochondrion;other cell component	nucleic acid binding activity;other molecular function	9	3	448	50.7	6.67
	2.08554	0.00821213	1.25094	A0A9R1L141	DEAD-box ATP-dependent RNA helicase 7		nucleus	nucleic acid binding activity;other molecular function	16	6	700	75.3	9.28
	1.67591	0.0210908	1.19929	A0A3B6KGS2	H15 domain-containing protein	cell organization and biogenesis;other biological processes	nucleus;other cell component	nucleic acid binding activity	49	7	189	19.4	10.36
	1.38871	0.0408591	1.1872	A0A3B6LYH2	Protein kinase domain-containing protein	signal transduction	other membranes;plasma membrane	kinase activity;other molecular function	2	2	969	109.5	6.23
	1.37697	0.0419787	1.14932	A0A3B6LM19	submitted name: Uncharacterized protein	cell organization and biogenesis;other biological processes	nucleus;other cell component	nucleic acid binding activity	49	7	189	19.3	10.43
	1.33922	0.0457907	1.14199	A0A3B6DHT4	acyl-CoA hydrolase	other metabolic processes	other cytoplasmic organelle	other molecular function	18	4	425	48.1	7.42
	1.74415	0.018024	1.12482	A0A9R1MD95	Sucrose synthase	other metabolic processes		other molecular function	26	15	861	98.5	8.53
	1.30763	0.0492455	1.0666	A0A9R1MZ41	4-hydroxyphenylacetaldehyde oxime monooxygenase			other molecular function	11	4	524	58	8.06
	2.07713	0.0083728	1.06567	A0A9R1LKT3	Thioredoxin reductase	other biological processes;other metabolic processes;stress response	other cell component	other molecular function	15	3	332	34.9	6.23
	1.40019	0.0397931	1.02641	A0A3B6HUT6 HTH	La-type RNA-binding domain-containing protein	other metabolic processes;RNA metabolism OR transcription	nucleus;other cell component	nucleic acid binding activity	16	6	483	52	7.39
	1.48312	0.0328762	0.988857	A0A9R1HR38	Anaphase-promoting complex subunit 4 WD40 domain-containing protein				9	5	809	87.5	6.93
	1.92774	0.0118102	0.969859	A0A7H4LIG4	DNA/RNA-binding protein Alba-like domain-containing protein		nucleus	nucleic acid binding activity	32	5	269	29.2	9.48
	2.54608	0.00284394	0.960199	A0A3B6DK55	Ribosomal RNA processing protein	other metabolic processes;RNA metabolism OR transcription	nucleus;other cell component		22	8	555	60.2	9.67
	1.6511	0.0223304	0.949524	A0A9R1G3T2	Annexin	stress response	other cell component;other membranes;plasma membrane	other molecular function	20	6	316	35.5	8.75
	2.2009	0.00629653	0.937905	A0A9R1HJD2	DNA/RNA-binding protein Alba-like domain-containing protein		nucleus	nucleic acid binding activity	26	6	326	35.4	9.67
	1.38197	0.0414978	0.888649	A0A3B6B303	Protein argonaute 2	other biological processes	nucleus;other cell component	nucleic acid binding activity;other molecular function	12	9	1049	113.4	9.29
+	3.79548	0.000160146	0.888632	A0A3B6NLI8	Protein kinase domain-containing protein	cell cycle OR cell proliferation;other biological processes;signal transduction	nucleus;other cell component	kinase activity;other molecular function	14	3	293	33.8	6.76
+	3.67325	0.000212202	0.881356	A0A3B6FZC5	Small nuclear ribonucleoprotein Sm D2	cell organization and biogenesis;other metabolic processes;RNA metabolism OR transcription	cytosol;nucleus;other cell component	nucleic acid binding activity	42	4	115	13.1	10.07
	1.331	0.0466655	0.858227	A0A3B6NSR5	Late embryogenesis abundant protein LEA-2 subgroup domain-containing protein	stress response	other membranes		14	2	195	21.5	10.46
	1.55246	0.0280244	0.77065	A0A3B6PSU4	O-methyltransferase domain-containing protein	other metabolic processes		other molecular function	49	11	365	39.5	5.55
	1.37889	0.0417937	0.75952	A0A9R1EFB2	FK506-binding protein		nucleus	other molecular function	18	7	487	53.4	5.83
	1.71752	0.0191637	0.753177	A0A3B6RAZ3	Glutathione S-transferase	other metabolic processes	cytosol;other cell component	other molecular function	17	3	243	26.6	5.5
	2.26093	0.00548362	0.716272	A0A9R1LDN0	O-methyltransferase ZRP4	other metabolic processes		other molecular function	50	13	367	39.8	5.57
	1.40932	0.0389653	0.706082	A0A3B6HX78	Glycine-rich protein				28	7	466	48.7	5.26
	1.44374	0.0359961	0.699752	Q06I92	submitted name: Fasciclin-like protein FLA14	other biological processes	other membranes;plasma membrane		8	2	245	25	9.14
	1.36543	0.0431095	0.695272	A0A9R1G781	Sugar phosphate transporter domain-containing protein	transport	ER/Golgi;other membranes	transporter activity	10	2	322	34.5	9.64
	1.30857	0.049139	0.691932	A0A3B6NP94	DNA/RNA-binding protein Alba-like domain-containing protein		nucleus	nucleic acid binding activity	57	8	139	15.2	5.21
	2.0587	0.00873565	0.690529	A0A3B6QEH3	submitted name: Uncharacterized protein		other membranes		6	2	693	77	6.89
	2.1026	0.00789595	0.663383	A0A3B6TWC8	C2H2-type domain-containing protein	other metabolic processes;RNA metabolism OR transcription	nucleus		29	14	700	77.7	8.79
	1.35499	0.0441579	0.660737	A0A3B6B146	La protein 1	other metabolic processes;RNA metabolism OR transcription	nucleus;other cell component	nucleic acid binding activity	27	8	460	50.1	6.38
	1.33958	0.0457531	0.653879	A0A3B6RGR4	Tudor domain-containing protein	cell cycle OR cell proliferation;cell organization and biogenesis;DNA metabolism;other biological processes;other metabolic processes;stress response	nucleus;other cell component	other molecular function	7	9	1641	182.8	7.21
	1.71273	0.0193761	0.651946	A0A9R1N0C5	60S ribosomal protein L13	other metabolic processes;protein metabolism	cytosol;other cell component;translational apparatus	nucleic acid binding activity;other molecular function	36	7	208	24	10.68
	1.3081	0.0491928	0.644485	A0A3B6C8Q0	DUF4110 domain-containing protein				12	5	661	75.5	5.38
	1.93062	0.0117323	0.641174	A0A3B5Y703	Water stress and hypersensitive response domain-containing protein	stress response	cytosol		76	9	163	17.8	5.21
	2.10165	0.0079132	0.638624	A0A3B6CHW0	Diacylglycerol kinase	other metabolic processes;signal transduction;stress response	other membranes	kinase activity;other molecular function	41	11	498	55	6.96
	1.77806	0.01667	0.621599	A0A9R1EIP9	RRM domain-containing protein			nucleic acid binding activity	21	11	730	76.2	5.14
	2.44169	0.0036167	0.621356	A0A1D5YNP5	Small nuclear ribonucleoprotein Sm D3	cell organization and biogenesis;other metabolic processes;RNA metabolism OR transcription	cytosol;nucleus;other cell component	nucleic acid binding activity	41	4	135	14.5	11.06
	1.9116	0.0122575	0.611069	A0A3B5Y0G0	K Homology domain-containing protein		nucleus;other cell component	nucleic acid binding activity	8	3	450	48.2	5.62
	2.28723	0.00516145	0.610368	A0A3B6PVC1	K Homology domain-containing protein		other cell component	nucleic acid binding activity	43	10	361	38.2	6.39
	1.72986	0.0186268	0.607152	A0A9R1N433	Carboxypeptidase	protein metabolism		other molecular function	27	8	474	52.6	6.44
	1.65872	0.021942	0.603121	A0A3B6REZ0	NTF2 domain-containing protein	transport	nucleus;other cell component		51	3	122	13.2	6.35
	1.32676	0.0471232	0.600683	A0A9R1DC05	DNA-directed RNA polymerase subunit beta	developmental processes;other metabolic processes;RNA metabolism OR transcription	nucleus;other cell component	nucleic acid binding activity;other molecular function	8	6	1254	140.4	8.73
	1.56829	0.0270216	0.586219	A0A3B6SCG1	Thioredoxin domain-containing protein		other cell component		21	3	230	26.1	5.78
	1.44439	0.0359425	-0.589578	A0A3B6KKV1	E2 ubiquitin-conjugating enzyme	cell organization and biogenesis;other metabolic processes;protein metabolism	nucleus	other molecular function	26	2	157	17.8	8.16
	1.85523	0.0139563	-0.602594	A0A3B6EIL9	Serine aminopeptidase S33 domain-containing protein		other membranes	other molecular function	13	4	376	41.4	8.53
	2.66097	0.00218288	-0.60734	A0A3B6SU33	isoleucine--tRNA ligase	developmental processes;other metabolic processes;protein metabolism;RNA metabolism OR transcription		nucleic acid binding activity;other molecular function	17	13	1172	132.6	6.65
	1.8672	0.0135767	-0.610264	A0A3B6EHG7	Isocitrate dehydrogenase [NADP]	other metabolic processes	mitochondrion	other molecular function	49	16	409	45.8	6.39
	1.43341	0.0368631	-0.618127	A0A3B6NLN3	RING-type domain-containing protein	cell organization and biogenesis;transport	other cytoplasmic organelle;other membranes	other molecular function	2	2	1923	212.2	5.59
	1.95866	0.0109987	-0.624721	A0A3B6RHA9	Formate dehydrogenase, mitochondrial	other metabolic processes	mitochondrion;other cell component	other molecular function	45	12	377	41.3	6.99
	1.73902	0.018238	-0.632019	A0A3B6C6P4	2-oxoglutarate dehydrogenase, mitochondrial	other metabolic processes	mitochondrion;other cell component	other molecular function	56	41	1016	115.2	6.99
	2.16476	0.00684284	-0.685214	A0A3B6KFK3	glucan endo-1,3-beta-D-glucosidase	cell organization and biogenesis;other metabolic processes		other molecular function	43	19	746	81.4	6.98
	2.93936	0.00114986	-0.723396	A0A9R1KB03	F-box associated domain-containing protein				16	5	352	38.4	7.55
	1.84993	0.0141278	-0.777733	A0A3B5YT90	Alanine aminotransferase 2	other metabolic processes		other molecular function	56	19	482	52.8	6.55
	1.529	0.0295803	-0.796802	W5D698	Mitochondrial import inner membrane translocase subunit TIM50	transport	mitochondrion;other membranes		42	10	360	40	7.88
	2.21064	0.00615694	-0.816626	A0A3B5XVX7	Tubulin gamma chain	cell cycle OR cell proliferation;cell organization and biogenesis;developmental processes;other biological processes	cytoskeleton;nucleus;other cell component	other molecular function	20	4	469	52.7	6.06
	1.59903	0.0251749	-0.818141	A0A3B6MIF0	Phosphoinositide phosphatase SAC9	other metabolic processes	other membranes	other molecular function	14	14	1622	178.8	6.33
	2.69412	0.00202246	-0.818366	A0A9R1G376	Protein arginine methyltransferase NDUFAF7	other metabolic processes	mitochondrion	other molecular function	5	2	442	49.6	8.35
	1.42801	0.0373244	-0.824554	A0A3B6CIY5	C2 domain-containing protein				45	3	142	15.5	4.32
	2.93982	0.00114863	-0.854514	A0A3B6EDZ8	leucine--tRNA ligase	developmental processes;other metabolic processes;protein metabolism;RNA metabolism OR transcription		other molecular function	19	11	1094	122.9	6.46
	2.38955	0.00407801	-0.895074	A0A9R1H5G6	submitted name: Uncharacterized protein				24	2	119	12.8	8.88
	2.24386	0.0057035	-0.897034	A0A3B6JMD9	submitted name: Uncharacterized protein	transport	other membranes;plasma membrane	other molecular function	17	3	207	22.8	6.35
	1.52628	0.029766	-0.899307	Q5XUV7	Proteasome subunit beta	other metabolic processes;protein metabolism	nucleus;other cell component		47	6	213	23.3	5.91
	1.47739	0.0333126	-0.940561	A0A9R1HHK4	LisH domain-containing protein		cytoskeleton		10	2	258	29	5.59
	1.752	0.017701	-0.995473	A0A3B5ZVX0	Glycosyltransferase 61 catalytic domain-containing protein		ER/Golgi;other membranes	other molecular function	20	8	577	64.7	6.32
	2.22436	0.00596547	-1.02279	A0A9R1FQ99	Aminopeptidase		other membranes		8	2	496	57.5	5.67
	1.89209	0.0128207	-1.03592	A0A9R1MBW3	Glutaredoxin domain-containing protein	stress response	other cell component	other molecular function	20	2	135	14.6	7.96
	1.64347	0.0227264	-1.09636	A0A3B6LRS2	Protein SPIRRIG				3	8	3575	396.7	5.95
	1.35986	0.0436652	-1.14114	A0A9R1JE74	2-oxoglutarate dehydrogenase, mitochondrial	other metabolic processes	mitochondrion;other cell component	other molecular function	59	41	1018	114.7	6.87
	2.02563	0.00942694	-1.16254	A0A9R1J117	submitted name: Uncharacterized protein		other cell component		23	3	245	26.4	9.04
	2.12952	0.00742131	-1.20519	A0A3B5YSY9	Carboxypeptidase	protein metabolism		other molecular function	33	10	470	52.1	6.83
	2.85116	0.00140876	-1.22561	D8L9A3	protein disulfide-isomerase	other metabolic processes;protein metabolism;stress response	ER/Golgi	other molecular function	40	13	541	59.6	5.03
	1.54054	0.0288045	-1.25276	A0A3B6LY95	PCI domain-containing protein		nucleus;other cell component		42	15	443	50.4	7.85
	1.42116	0.0379171	-1.25497	A0A9R1GRW3	ELYS-like domain-containing protein	other biological processes;other metabolic processes;protein metabolism	nucleus;other cell component	other molecular function	8	4	945	105.9	6.79
	2.02805	0.00937464	-1.3129	A0A9R1DQ43	submitted name: HSP70	other metabolic processes;protein metabolism;stress response	other cell component	other molecular function	43	23	648	71	5.25
	1.87325	0.013389	-1.35449	A0A7H4LBY3	AMP deaminase	other metabolic processes	other membranes	other molecular function	13	8	836	95.7	6.57
	1.40602	0.039263	-1.3631	A0A3B6T8V9	Kinesin-like protein	cell cycle OR cell proliferation;cell organization and biogenesis;other biological processes;transport	cytoskeleton;other cell component	cytoskeletal activity;other molecular function	3	2	908	99.6	6.54
	1.60753	0.0246873	-1.42089	A0A9R1JLX9	Complex I assembly factor TIMMDC1, mitochondrial	cell organization and biogenesis	mitochondrion;other membranes		26	3	226	23.6	8.69
	1.63815	0.0230067	-1.45831	A0A9R1LH14	26S proteasome non-ATPase regulatory subunit 2 homolog	other biological processes;other metabolic processes;protein metabolism	nucleus;other cell component	enzyme regulator activity	37	24	895	97.7	5.19
	2.10772	0.00780339	-1.47838	A0A3B6NSH7	S-adenosylmethionine synthase	other metabolic processes	other cell component	other molecular function	75	18	394	42.8	5.92
+	3.18988	0.000645838	-1.48001	A4ZIZ0	submitted name: Monomeric alpha-amylase inhibitor		non-structural extracellular	enzyme regulator activity	66	7	121	13	5.48
	1.4425	0.036099	-1.4946	W5C4W4	Nucleotide-diphospho-sugar transferase domain-containing protein				6	2	382	42.9	8.27
	1.70194	0.0198635	-1.54166	A0A3B6HU35	SHSP domain-containing protein	cell organization and biogenesis;other metabolic processes;protein metabolism;stress response	other cell component	other molecular function	17	2	158	17.5	6.06
	1.5684	0.0270146	-1.55165	A0A3B6RP58	chitinase	other metabolic processes;stress response	non-structural extracellular	other molecular function	28	6	317	33.4	7.93
	2.17206	0.00672887	-1.5619	W5GWI9	SCP2 domain-containing protein	developmental processes;other biological processes;other metabolic processes;transport	cytosol;other cytoplasmic organelle		39	3	122	13.2	9.31
	1.37394	0.0422724	-1.58882	A0A3B6TTA7	Phospholipase D	other metabolic processes	other membranes;plasma membrane	other molecular function	10	6	824	92.2	6.51
	1.58622	0.0259287	-1.60906	P16851	Alpha-amylase/trypsin inhibitor CM2		non-structural extracellular	enzyme regulator activity	30	3	145	15.4	7.23
	1.62267	0.0238414	-1.7155	Q41540	submitted name: CM 17 protein		non-structural extracellular	enzyme regulator activity	17	2	143	16	5.1
+	3.49657	0.000318734	-1.76489	Q0Q5D2	submitted name: X-type HMW glutenin	other biological processes	other cell component	other molecular function	6	4	848	90.2	6.89
	1.45618	0.0349797	-1.85943	A0A3B6PQ06	Mediator of RNA polymerase II transcription subunit 23	other biological processes	nucleus;other cell component		3	3	1625	181.2	7.47
	1.39219	0.0405331	-1.87241	A0A9R1LW53	NADH:ubiquinone reductase (non-electrogenic)		mitochondrion;other cytoplasmic organelle;other membranes	other molecular function	48	22	576	64.6	8.06
	2.08886	0.00814962	-1.89015	A0A7H1K1Y9	submitted name: Trypsin/alpha-amylase inhibitor		non-structural extracellular	enzyme regulator activity	22	3	143	16	7.75
	2.09491	0.00803689	-1.90003	A0A9R1KJJ0	Plasma membrane ATPase	other biological processes;transport	other membranes;plasma membrane	other molecular function;transporter activity	19	13	958	105.3	6.79
+	4.46707	3.4114e-05	-1.93384	A0A3B5XU15	Outer envelope pore protein 16, chloroplastic	transport	other membranes	transporter activity	49	4	144	15	8.4
	2.39559	0.00402166	-1.9903	A0A3B5Y0Z4	Annexin	stress response	other cell component;other membranes;plasma membrane	other molecular function	30	8	386	42.6	7.68
	1.4179	0.0382029	-1.99434	A0A3B5ZNK8	submitted name: Uncharacterized protein	other metabolic processes;protein metabolism	mitochondrion;translational apparatus	nucleic acid binding activity;other molecular function	23	5	319	34.6	10.43
	2.4967	0.00318639	-2.01111	A0A9R1GWZ4	submitted name: Uncharacterized protein	other metabolic processes;RNA metabolism OR transcription		nucleic acid binding activity;other molecular function	6	3	649	69.2	8.62
	1.64695	0.0225452	-2.02383	P06659	Gamma-gliadin B			other molecular function	12	2	291	32.9	8.13
	1.34605	0.0450763	-2.11614	A0A3B6TC30	submitted name: Uncharacterized protein			other molecular function	33	6	378	41.6	4.92
	2.48137	0.00330084	-2.12005	P01544	Alpha-1-purothionin	other biological processes;stress response	non-structural extracellular	other molecular function	49	5	126	13.5	4.88
	1.47046	0.0338487	-2.195	A0A3B6QFU0	ZAC			enzyme regulator activity;other molecular function	9	2	341	36.9	5.27
	2.40223	0.00396068	-2.20251	A0A7G2IGZ9	submitted name: (bread wheat) hypothetical protein	cell organization and biogenesis;other metabolic processes;protein metabolism;stress response	other cell component	other molecular function	45	4	151	16.9	6.09
	1.85961	0.0138162	-2.23107	A0A3B5XVF6	Alanine aminotransferase 2	other metabolic processes		other molecular function	56	19	482	52.8	6.55
	1.97069	0.0106981	-2.25738	P27736	Granule-bound starch synthase 1, chloroplastic/amyloplastic	other metabolic processes	other cell component	other molecular function	17	8	615	67.7	7.99
	1.66546	0.0216041	-2.26625	A0A3B6A1K4	submitted name: Uncharacterized protein	other metabolic processes	cytosol;other cell component	other molecular function	19	3	379	41.1	6.46
+	4.7837	1.6455e-05	-2.28813	A0A3B6MWJ8	Serpin domain-containing protein		non-structural extracellular	enzyme regulator activity	63	15	399	43	5.69
+	2.78502	0.0016405	-2.37859	A0A3B6QIH9	Alpha-amylase	other metabolic processes	other membranes	other molecular function	41	12	459	50.8	6.35
	1.82013	0.0151311	-2.44451	A0A1D5UPC7	submitted name: Uncharacterized protein	cell organization and biogenesis	other cell component;other membranes	other molecular function	14	4	464	48.7	6.44
+	3.01833	0.000958666	-2.50858	A0A3B6GQ71	Cysteine proteinase inhibitor	stress response	non-structural extracellular	enzyme regulator activity	13	2	243	26.6	6.87
+	2.74876	0.00178334	-2.51584	A0A9R1HA15	submitted name: Defensin	stress response			19	2	78	8.3	8.95
	1.35073	0.0445934	-2.62782	A0A3B6DJV3	DUF4005 domain-containing protein			other molecular function	9	4	861	94.4	5.02
	2.40034	0.00397795	-2.63983	A0A9R1L8P9	Acyl-CoA-binding domain-containing protein				9	3	576	63.1	6.25
+	3.692	0.000203237	-2.67172	A0A9R1IME4	Peptidase A1 domain-containing protein	other metabolic processes;protein metabolism		other molecular function	44	20	506	54.5	7.14
+	2.53992	0.00288459	-2.71161	A0A3B6SSC3	Alpha-glucosidase	other metabolic processes		other molecular function	19	12	928	102	7.93
	1.93848	0.0115219	-2.75214	A0A9R1F6H0	Carbonic anhydrase	other biological processes		other molecular function	19	3	259	28.1	8.07
	2.1215	0.00755955	-2.79414	U5U7C7	submitted name: Gamma-gliadin			other molecular function	25	3	290	33	8.13
+	2.82495	0.0014964	-2.8094	A0A1G4P1W4	submitted name: HMW glutenin x-type subunit 1Bx6			other molecular function	5	3	824	88.3	8.87
+	2.88841	0.00129296	-2.94005	P24296	Non-specific lipid-transfer protein	transport		other molecular function	25	2	113	11.9	8.13
+	2.79833	0.00159102	-3.02165	A0A3B5XV32	Cupin type-1 domain-containing protein	developmental processes		other molecular function	45	18	567	63.8	7.14
	2.45153	0.00353565	-3.02405	A0A3B6R8P8	Peroxidase	other biological processes;other metabolic processes;stress response	non-structural extracellular;other cell component	other molecular function	25	6	362	38.9	6.79
	1.85766	0.0138783	-3.05457	A0A3B6EQ66	Cysteine proteinase	other metabolic processes;protein metabolism	non-structural extracellular;other cytoplasmic organelle	other molecular function	22	4	375	40.4	6.24
+	2.77596	0.00167509	-3.09808	A0A3B5YWB5	Secretory protein				11	2	225	24.4	9.31
+	2.60809	0.00246551	-3.12647	A0A9R1D854	Prolamin			other molecular function	19	2	203	22.5	7.02
	2.00209	0.0099519	-3.14532	A0A3B5ZXI9	Pyruvate, phosphate dikinase	other biological processes	nucleus;other cell component	kinase activity;other molecular function	17	11	939	101.8	5.91
+	4.37308	4.23564e-05	-3.14571	A0A3B6KQL2	Serpin domain-containing protein		non-structural extracellular	enzyme regulator activity	24	8	398	43.1	5.87
+	3.0224	0.000949726	-3.22178	A0A3B5Y650	submitted name: Uncharacterized protein	other biological processes;stress response	non-structural extracellular	other molecular function	30	4	136	14.6	5.07
+	2.64938	0.00224191	-3.25263	A0A9R1K3B3	Methanethiol oxidase			other molecular function	15	5	494	54	5.66
	1.79682	0.0159655	-3.31698	A0A3B6PSD9	Alpha-amylase	other metabolic processes		other molecular function	44	12	425	47.1	6.3
	1.61523	0.024253	-3.33006	A0A3B6QM31	Alpha-amylase	other metabolic processes		other molecular function	41	11	427	47.3	6.38
+	3.51427	0.000306008	-3.34752	Q53WS1	submitted name: Alpha 1 purothionin	other biological processes;stress response	non-structural extracellular	other molecular function	46	5	136	14.5	5.25
	1.51334	0.030666	-3.41661	A0A9R1HFT3	Sugar phosphate transporter domain-containing protein	transport	ER/Golgi;other membranes	transporter activity	19	5	401	42.7	10.08
	1.95996	0.0109657	-3.58622	A0A9R1HI52	submitted name: Caleosin			other molecular function	30	6	244	27.7	6.62
	2.0175	0.00960499	-3.61411	A0A9R1HNH8	rRNA N-glycosylase	other biological processes;stress response		other molecular function	27	5	279	30	9.79
	2.18945	0.00646476	-3.65421	P16159	Alpha-amylase/trypsin inhibitor CM16		non-structural extracellular	enzyme regulator activity	23	3	143	15.8	5.41
+	4.73091	1.85821e-05	-3.70384	A0A3B6TLW2	Serpin domain-containing protein		non-structural extracellular	enzyme regulator activity	42	11	397	43.4	5.25
+	2.89007	0.00128803	-3.70637	B5ANT6	submitted name: LMW-glutenin			other molecular function	18	3	313	35.5	8.34
+	3.51403	0.000306178	-3.70961	A0A077RSX3	submitted name: Dimeric alpha amylase inhibitor		non-structural extracellular	enzyme regulator activity	57	6	152	16.3	5.44
	1.44879	0.0355805	-3.71762	A0A9R1EFI6	1,4-alpha-glucan branching enzyme	other metabolic processes	other cell component	other molecular function	9	6	828	93.6	5.77
+	2.65835	0.00219609	-3.75475	A0A060MZP1	submitted name: High molecular weight glutenin subunit			other molecular function	9	4	794	86.3	5.68
+	3.32472	0.000473456	-3.75886	D3U317	submitted name: Low molecular weight glutenin subunit A3-2			other molecular function	18	4	358	41.2	8.69
+	3.04889	0.000893534	-3.82361	B2CGM6	submitted name: Triticin	developmental processes		other molecular function	44	18	577	64.9	6.92
	2.04999	0.00891274	-3.85622	Q8L5C6	Xylanase inhibitor protein 1	other metabolic processes;stress response	non-structural extracellular	enzyme regulator activity;other molecular function	20	6	304	33.3	8.47
	2.01735	0.00960827	-3.9436	R9XV62	submitted name: Gamma-gliadin			other molecular function	12	2	303	34.4	7.31
+	2.72693	0.00187531	-3.98717	A0A3B6B2Q9	submitted name: Uncharacterized protein			other molecular function	41	7	243	27.7	6.81
+	2.44808	0.00356383	-4.08454	P81713	Bowman-Birk type trypsin inhibitor		non-structural extracellular	enzyme regulator activity	48	3	71	8	7.72
	2.05229	0.00886571	-4.11901	P30523	Glucose-1-phosphate adenylyltransferase small subunit, chloroplastic/amyloplastic	other metabolic processes	other cell component	other molecular function	49	16	473	52.1	5.85
	1.9046	0.0124566	-4.13702	A0A3B6RG09	Glycine-rich protein			other molecular function	21	5	374	41	5.02
+	2.72533	0.00188223	-4.16469	A0A9R1FYD7	Peptidase A1 domain-containing protein	other metabolic processes;protein metabolism	other cytoplasmic organelle	other molecular function	30	11	479	51.6	7.42
+	4.39571	4.02058e-05	-4.18692	A0A3B6TZD9	chitinase	other metabolic processes;stress response	non-structural extracellular	other molecular function	46	7	266	28.4	8.7
	2.02245	0.00949615	-4.25406	D0ES82	submitted name: Gamma gliadin			other molecular function	6	2	308	35	8.51
	2.2805	0.00524202	-4.29008	P93692	Serpin-Z2B		non-structural extracellular	enzyme regulator activity	41	11	398	43	5.33
+	3.56221	0.000274026	-4.34898	A0A2Z6DUC1	Starch synthase, chloroplastic/amyloplastic	other metabolic processes	other cell component	other molecular function	21	10	605	66.3	7.36
+	2.69745	0.00200703	-4.37033	L7P0X6	submitted name: Dimeric alpha-amylase inhibitor		non-structural extracellular	enzyme regulator activity	65	6	129	13.8	7.03
+	3.98382	0.000103797	-4.41963	A0A3B6I218	Acid phosphatase			other molecular function	31	6	278	30.3	8.06
+	3.11064	0.000775098	-4.42976	Q84QI5	submitted name: GSP-1 Grain Softness Protein		non-structural extracellular	enzyme regulator activity;other molecular function	21	3	164	18.2	7.99
+	2.65444	0.00221594	-4.4477	Q10464	Puroindoline-B	other biological processes;stress response	non-structural extracellular;other membranes	enzyme regulator activity;other molecular function	18	3	148	16.8	8.73
+	2.66931	0.00214138	-4.45225	A0A9R1KDG4	Bifunctional inhibitor/plant lipid transfer protein/seed storage helical domain-containing protein		non-structural extracellular	enzyme regulator activity	29	4	144	16.2	8
+	2.98722	0.00102985	-4.51511	A0A3B6NM79	Endoglucanase	other metabolic processes		other molecular function	21	5	497	54.1	8.03
+	3.21353	0.000611606	-4.60902	A0A3B6RSS7	chitinase	other metabolic processes;stress response	non-structural extracellular	other molecular function	32	5	266	28.2	8.37
+	3.00389	0.000991085	-4.7157	A0A9R1MF58	Bifunctional inhibitor/plant lipid transfer protein/seed storage helical domain-containing protein			other molecular function	29	5	280	31.9	7.91
+	3.15713	0.00069642	-4.85094	Q9ST58	Serpin-Z1C		non-structural extracellular	enzyme regulator activity	42	13	398	42.9	5.97
+	3.19636	0.000636268	-4.9048	A0A3B6TJK2	submitted name: Uncharacterized protein	other biological processes;other metabolic processes;stress response	non-structural extracellular;other cell component	other molecular function	29	7	358	38.8	7.91
+	3.54382	0.000285876	-5.0151	A0A3B6J0P1	Beta-amylase	other metabolic processes		other molecular function	42	16	550	61.4	5.4
	1.71054	0.0194743	-5.05523	V5RL87	submitted name: Puroindoline	other biological processes;stress response	non-structural extracellular;other membranes	other molecular function	22	2	148	16.4	8.34
+	2.60941	0.00245803	-5.12016	A0A9R1LZZ7	Beta-amylase	other metabolic processes		other molecular function	49	18	550	61.1	5.15
+	4.56911	2.69704e-05	-5.17907	O04074	1,4-alpha-glucan branching enzyme	other metabolic processes	other cell component	other molecular function	16	10	830	93.5	6.76
+	2.41347	0.00385946	-5.1849	A0A3B6AUT2	Sucrose synthase	other metabolic processes		other molecular function	31	21	831	94.4	6.7
+	3.5418	0.000287209	-5.21253	A0A3B6EGL9	Aspartic proteinase	other metabolic processes;protein metabolism	other cytoplasmic organelle	other molecular function	33	11	493	53.1	7.11
+	4.03356	9.25628e-05	-5.21883	A7XDG3	Prolamin			other molecular function	21	2	145	16.2	8.53
+	2.41595	0.00383751	-5.24597	P12299	Glucose-1-phosphate adenylyltransferase large subunit, chloroplastic/amyloplastic	other metabolic processes	other cell component	other molecular function	52	20	522	57.8	6.55
+	3.55123	0.000281039	-5.51537	A0A9R1JHC7	submitted name: Caleosin			other molecular function	46	8	244	27.8	6.87
	1.80134	0.0158	-5.52828	P17314	Alpha-amylase/trypsin inhibitor CM3		non-structural extracellular	enzyme regulator activity	71	8	168	18.2	7.44
+	3.66957	0.000214007	-5.64218	I7KM78	submitted name: Gamma-gliadin			other molecular function	14	4	327	38	7.24
+	3.4114	0.000387795	-5.82661	Q43659	submitted name: Grain softness protein			other molecular function	26	4	164	18.4	7.78
+	3.28252	0.000521772	-5.8743	H6U7Y9	submitted name: PINB-2v2-2			other molecular function	31	3	150	16.9	9.07
+	2.42611	0.00374882	-6.32789	A0A3B6FI71	submitted name: Uncharacterized protein		non-structural extracellular	enzyme regulator activity	56	6	154	16.5	6.02
	2.16441	0.00684846	-6.44387	Q0Q5D8	submitted name: High-molecular-weight glutenin By8			other molecular function	7	5	720	77.3	8.43
+	2.9191	0.00120477	-6.82153	A0A3B6QML0	Peptidase A1 domain-containing protein	other metabolic processes;protein metabolism		other molecular function	42	19	507	54.8	7.64

## Sheet: Table S4
			Table S4. The list of changed nuclear proteins in wheat root with PDS solution under salt stress compared with PDS solution alone.
Significant	#NAME?	p-value	Difference	Accession	Description	Biological Process	Cellular Component	Molecular Function	Coverage [%]	# Peptides	# AAs	MW [kDa]	calc. pI
	1.89629	0.0126971	3.07948	A0A3B6TWW3	Translation machinery associated TMA7				13	2	124	13.3	10.2
	1.62076	0.0239464	2.89755	A0A3B6GN50	Histone H2B		nucleus;other cell component	nucleic acid binding activity;other molecular function	46	7	152	16.3	10.02
	1.7117	0.0194223	2.83501	A0A3B6DJV3	DUF4005 domain-containing protein			other molecular function	9	4	861	94.4	5.02
	1.36959	0.0426983	2.33302	A0A3B5ZNK8	submitted name: Uncharacterized protein	other metabolic processes;protein metabolism	mitochondrion;translational apparatus	nucleic acid binding activity;other molecular function	23	5	319	34.6	10.43
	2.22879	0.00590489	2.24969	A0A9R1KGD3	Hyccin	other biological processes;other metabolic processes	cytosol;other membranes;plasma membrane		19	5	440	45.9	7.06
	1.31001	0.0489772	1.94487	A0A3B6JKA4	RRM domain-containing protein	other metabolic processes;transport	nucleus	nucleic acid binding activity	45	9	270	28.3	10.35
	2.14716	0.00712592	1.90317	A0A9R1JLF9	D-3-phosphoglycerate dehydrogenase	other metabolic processes	other cell component	other molecular function	4	2	620	64.7	8.13
	1.53312	0.0293007	1.79413	A0A3B6NNR6	V-type proton ATPase subunit D	transport	other cytoplasmic organelle;other membranes	transporter activity	12	2	265	28.6	9.83
	1.46527	0.0342557	1.75002	A0A9R1I7U3	Glycine cleavage system H protein	other metabolic processes;protein metabolism	mitochondrion;other cell component		9	2	158	17	4.83
	2.64781	0.00225005	1.50205	A0A3B5Z2A1	Hyaluronan/mRNA-binding protein domain-containing protein		nucleus;other cell component	nucleic acid binding activity	15	3	376	40	6.49
	1.60005	0.025116	1.49031	A0A9R1H595	Proton pump-interactor 1		other membranes;plasma membrane		39	19	620	70	9.01
	1.39226	0.0405265	1.41017	A0A9R1JG78	submitted name: Uncharacterized protein				26	2	121	12.3	10.39
	1.41552	0.0384135	1.36392	A0A3B6A3G3	Hyaluronan/mRNA-binding protein domain-containing protein		nucleus;other cell component	nucleic acid binding activity	17	3	374	39.7	5.73
	1.69605	0.0201348	1.16315	A0A1G4P1W4	submitted name: HMW glutenin x-type subunit 1Bx6			other molecular function	5	3	824	88.3	8.87
	1.35709	0.0439455	1.03562	A0A9R1H5G6	submitted name: Uncharacterized protein				24	2	119	12.8	8.88
	1.55257	0.0280174	0.998413	A0A3B6AXW5	Protein CMSS1				7	2	286	31.1	9.41
	1.43251	0.0369393	0.856933	A0A9R1FWK4	t-SNARE coiled-coil homology domain-containing protein	cell organization and biogenesis;transport	ER/Golgi;other cell component;other membranes	other molecular function	12	2	343	37.7	9.13
	2.61747	0.00241283	0.833751	A0A3B6DKW4	RRM domain-containing protein		cytosol;nucleus	nucleic acid binding activity	17	3	436	47.2	6.15
	1.92812	0.0118	0.765821	A0A3B6SFX4	Signal recognition particle receptor subunit beta	other biological processes;transport	ER/Golgi;other membranes	other molecular function	23	4	256	28.2	7.91
	1.7364	0.0183485	0.74136	A0A9R1F681	Pentacotripeptide-repeat region of PRORP domain-containing protein				19	9	663	73.1	5.4
	1.51445	0.0305881	0.739291	A0A3B6RIL0	HTH La-type RNA-binding domain-containing protein	other metabolic processes;RNA metabolism OR transcription	nucleus;other cell component	nucleic acid binding activity	20	6	393	43.2	7.12
	1.6939	0.020235	0.7165	A0A3B6LPE5	Proton pump-interactor 1		other membranes		11	10	1464	156.2	4.67
	1.58533	0.0259817	0.709029	A0A3B6KKK3	Proton pump-interactor 1		other membranes		9	8	1435	153.7	4.68
	1.33234	0.0465226	0.679112	A0A9R1HHB2	Proton pump-interactor 1		other membranes;plasma membrane		38	19	630	71	8.97
	2.4537	0.003518	-0.586951	Q9ZRB7	Tubulin alpha chain	cell cycle OR cell proliferation;cell organization and biogenesis	cytoskeleton;other cell component	cytoskeletal activity;other molecular function	79	26	451	49.7	5.02
	1.78163	0.0165338	-0.588785	A0A3B6TJM9	DUF7794 domain-containing protein		other membranes		19	5	400	42.9	5.58
	1.3111	0.0488541	-0.591045	A0A3B6EH16	Neutral ceramidase	other metabolic processes	ER/Golgi;non-structural extracellular;other membranes	other molecular function	12	6	814	89.7	6.37
	1.52949	0.0295464	-0.609295	A0A3B6NVQ6	Transmembrane 9 superfamily member	other biological processes	ER/Golgi;other cytoplasmic organelle;other membranes		26	11	580	65.1	7.62
	1.8664	0.0136018	-0.617736	A0A3B5YZE1	Bifunctional aspartate aminotransferase and glutamate/aspartate-prephenate aminotransferase	other metabolic processes		other molecular function	53	13	459	48.7	7.66
	2.30329	0.00497404	-0.618857	W5FEZ3	40S ribosomal protein S12	other biological processes;other metabolic processes;protein metabolism	cytosol;other cell component;translational apparatus	other molecular function	76	6	144	15.3	5.74
	1.41849	0.0381516	-0.619452	A0A9R1GY84	submitted name: Uncharacterized protein	cell cycle OR cell proliferation;stress response;transport	cytoskeleton;other cytoplasmic organelle;other membranes	other molecular function	69	9	184	20.7	9.04
	1.77955	0.0166132	-0.626681	A0A9R1JAR9	UDP-N-acetylglucosamine pyrophosphorylase	developmental processes;other metabolic processes		other molecular function	35	12	493	54.6	6.47
	1.35736	0.0439174	-0.630706	A0A3B6SJF1	Transmembrane 9 superfamily member	other biological processes	ER/Golgi;other cytoplasmic organelle;other membranes		20	8	642	73.3	7.24
	1.88397	0.0130627	-0.631289	A0A3B6KR08	AAA+ ATPase domain-containing protein	DNA metabolism;other metabolic processes;stress response	nucleus;other cell component	nucleic acid binding activity;other molecular function	18	4	354	40.6	9.17
	1.54157	0.0287365	-0.632703	A0A9R1MQ63	Bifunctional inhibitor/plant lipid transfer protein/seed storage helical domain-containing protein				49	3	133	13.7	6.33
	2.03334	0.00926105	-0.636106	A0A7H4LMX9	NAD-dependent epimerase/dehydratase domain-containing protein	other metabolic processes		other molecular function	34	10	412	44.9	8.85
	1.40908	0.0389869	-0.639003	A0A3B6KN19	Endoglucanase	other metabolic processes		other molecular function	28	8	531	57.3	6.01
	1.4889	0.0324417	-0.642141	A0A3B6EDZ8	leucine--tRNA ligase	developmental processes;other metabolic processes;protein metabolism;RNA metabolism OR transcription		other molecular function	19	11	1094	122.9	6.46
	1.77074	0.0169534	-0.642484	A0A3B6KHD5	Sugar phosphate transporter domain-containing protein	transport	ER/Golgi;other membranes	transporter activity	26	6	401	42.7	10.08
	1.5399	0.0288472	-0.649655	A0A9R1K5I5	Protein kinase domain-containing protein		other membranes;plasma membrane	kinase activity;other molecular function	32	16	682	71.5	7.96
	1.40441	0.0394085	-0.650491	A0A3B6RL53	submitted name: Uncharacterized protein	other metabolic processes		other molecular function	48	9	360	38.7	5.81
	1.97786	0.010523	-0.652975	A0A3B6JDF4	Endoglucanase	other metabolic processes	other membranes	other molecular function	19	9	626	69.7	8.65
	1.34121	0.0455815	-0.655839	A0A9R1K831	submitted name: Uncharacterized protein	transport	other membranes;plasma membrane	transporter activity	33	11	597	64.9	8.19
	1.49663	0.0318689	-0.664903	A0A9R1MJT8	tricin synthase	other metabolic processes		other molecular function	73	9	247	27.1	5.17
	1.36213	0.0434382	-0.667572	A0A3B5Y128	Protein RETICULATA-RELATED 4, chloroplastic		other membranes		43	12	384	41.2	7.5
	1.67715	0.0210305	-0.668445	A0A3B6KPQ5	COBRA-like protein	cell organization and biogenesis;other metabolic processes	other membranes;plasma membrane		26	8	457	50.8	8.66
	1.35004	0.0446643	-0.686272	A0A9R1GMX6	Mitochondrial fission 1 protein	cell organization and biogenesis	mitochondrion;other cytoplasmic organelle;other membranes	other molecular function	40	5	169	18.7	6.54
	1.44568	0.0358359	-0.687539	A0A3B6H093	K Homology domain-containing protein	other biological processes	nucleus	nucleic acid binding activity	11	2	294	33.1	8.68
	1.61761	0.0241207	-0.688409	A0A9R1HF39	submitted name: Uncharacterized protein				7	2	319	33.9	4.13
	1.51431	0.0305977	-0.688575	W4ZPL7	PRA1 family protein	transport	ER/Golgi;other membranes		16	2	209	24.2	10.43
	2.34817	0.00448566	-0.689094	A0A3B6CBC5	Tonoplast intrinsic protein	transport	other cell component;other cytoplasmic organelle;other membranes	transporter activity	20	2	248	25.1	6.24
	1.32708	0.0470886	-0.68919	A0A3B6MJZ8	Cysteine synthase	other metabolic processes	other cell component	other molecular function	35	8	325	34.1	5.77
	1.69768	0.0200593	-0.692315	A0A3B6KSF7	Cellulose synthase	cell cycle OR cell proliferation;cell organization and biogenesis;other biological processes;other metabolic processes	other membranes;plasma membrane	other molecular function	13	10	1152	128.2	8.25
	1.84032	0.0144437	-0.692734	A0A9R1J163	submitted name: Uncharacterized protein	cell cycle OR cell proliferation;cell organization and biogenesis;other biological processes	cytoskeleton;other cell component	cytoskeletal activity;other molecular function	56	18	450	49.6	5.1
	2.83516	0.00146162	-0.701737	A0A3B5ZRZ5	Cellulose synthase	cell cycle OR cell proliferation;cell organization and biogenesis;other biological processes;other metabolic processes	other membranes;plasma membrane	other molecular function	23	15	1048	118.4	7.58
	2.3706	0.00425988	-0.703266	C0LN98	submitted name: ATG3 protein	other metabolic processes;transport	other cell component	other molecular function	11	2	317	35.5	4.64
	1.30284	0.0497923	-0.706456	A0A9R1KEV7	Bifunctional inhibitor/plant lipid transfer protein/seed storage helical domain-containing protein				18	2	145	14.6	6.86
	1.43606	0.0366384	-0.712588	A0A3B6MTN6	chitinase	other metabolic processes	non-structural extracellular	other molecular function	16	4	382	42.5	7.99
	1.37555	0.0421164	-0.718656	A0A3B6PQY9	Subtilisin-like protease	protein metabolism	non-structural extracellular	other molecular function	11	5	829	85.4	7.97
	1.34456	0.0452316	-0.726474	A0A9R1HJ73	Phosphatidylinositol-specific phospholipase C X domain-containing protein	other metabolic processes		other molecular function	10	2	338	37.8	7.85
	1.61655	0.0241799	-0.732158	A0A3B6GUE6	submitted name: Uncharacterized protein				22	4	254	26.6	4.78
	1.36724	0.0429294	-0.73879	A0A9R1DHD1	Ubiquitin-like domain-containing protein	other metabolic processes;protein metabolism	nucleus;other cell component;translational apparatus	nucleic acid binding activity;other molecular function	54	8	155	17.7	9.8
	1.36895	0.0427614	-0.741659	A0A3B6NTZ3	submitted name: Uncharacterized protein	other biological processes;transport	other cell component	other molecular function	30	15	755	85.2	4.86
	1.6497	0.0224025	-0.743327	A0A9R1JY18	NAD-dependent epimerase/dehydratase domain-containing protein			other molecular function	24	6	391	43.3	5.6
	1.60989	0.0245536	-0.743411	A0A9R1LAN2	BPL/LPL catalytic domain-containing protein		other cell component	other molecular function	20	4	372	40.1	7.59
	1.30577	0.0494574	-0.743834	A0A7H4LK54	submitted name: Uncharacterized protein		non-structural extracellular		41	11	489	52.2	7.46
	1.52884	0.0295908	-0.752433	W5FCE8	Trafficking protein particle complex subunit 2-like protein	transport	nucleus;other cell component		33	3	143	15.8	8.75
	1.39277	0.0404791	-0.753291	A0A3B6NIY4	P450		other membranes	other molecular function	29	11	524	58.6	7.15
	1.89388	0.0127678	-0.756232	A0A3B6IMK4	histidine kinase	other biological processes;other metabolic processes;protein metabolism;signal transduction	ER/Golgi;other membranes	kinase activity;other molecular function	6	2	635	71	6.83
	2.71347	0.00193434	-0.757837	A0A3B6NJQ3	DUF3456 domain-containing protein				23	3	190	20.8	5.92
	1.47754	0.0333009	-0.760853	A0A1D5SSE7	Guanosine nucleotide diphosphate dissociation inhibitor	signal transduction;transport	cytosol;other cell component	enzyme regulator activity	64	21	445	49.7	6.06
	1.91773	0.0120856	-0.76374	A0A3B6B234	Trafficking protein particle complex subunit 11 domain-containing protein		ER/Golgi		25	20	1197	130.4	6.65
	1.33277	0.0464758	-0.767478	A0A9R1I9J2	Protein OS-9 homolog	other metabolic processes;protein metabolism;signal transduction;stress response;transport	ER/Golgi	other molecular function	25	5	301	34.4	4.98
	1.93336	0.0116585	-0.769848	A0A9R1MHU3	Patatin	other metabolic processes;stress response		other molecular function	63	14	408	44.6	6.7
	1.68416	0.0206936	-0.770094	A0A3B6HQX0	Asparagine synthetase [glutamine-hydrolyzing]	stress response	cytosol	other molecular function	11	4	591	66	6.37
	1.3404	0.045667	-0.778064	A0A3B6NWR9	AP-1 complex subunit gamma	transport	ER/Golgi;other membranes	other molecular function	20	10	892	96.8	7.27
	1.41559	0.0384069	-0.780159	A0A9R1KXH6	Plasma membrane ATPase	other biological processes;transport	other membranes;plasma membrane	other molecular function;transporter activity	19	13	958	105.4	6.79
	1.37325	0.0423397	-0.780246	A0A9R1FAN0	CRAL-TRIO domain-containing protein	other biological processes	other cell component;other membranes	other molecular function	56	23	578	62.7	4.75
	1.31865	0.0480124	-0.78728	A0A3B6SLN7	Ferredoxin-like protein				34	4	219	22.3	6.73
	1.61994	0.0239914	-0.788888	A0A3B6LIQ3	Transmembrane 9 superfamily member	other biological processes	ER/Golgi;other cytoplasmic organelle;other membranes		14	6	595	67.7	8.65
	1.85577	0.013939	-0.791552	A0A3B6D4S9	Cytochrome P450		other membranes	other molecular function	7	2	475	51.9	8.57
	2.17559	0.00667443	-0.796445	A4K4Y8	Tubulin alpha chain	cell cycle OR cell proliferation;cell organization and biogenesis;other biological processes	cytoskeleton;other cell component	cytoskeletal activity;other molecular function	66	22	451	49.8	4.96
	1.64341	0.0227296	-0.804898	A0A9R1H5D2	GOST seven transmembrane domain-containing protein		ER/Golgi;other membranes		9	3	528	58.6	5.58
	1.31204	0.0487487	-0.806221	A0A9R1N2G7	Bifunctional inhibitor/plant lipid transfer protein/seed storage helical domain-containing protein				49	3	133	13.6	7.43
	1.58975	0.0257188	-0.80962	A0A3B6LTG4	UDP-glucose 6-dehydrogenase	other metabolic processes	nucleus	other molecular function	70	20	480	52.6	6.18
	2.02207	0.00950462	-0.813359	A0A9R1DXH3	O-fucosyltransferase family protein		ER/Golgi;other membranes		16	7	582	66	8.81
	1.83062	0.0147699	-0.814734	Q8LGN6	Glutathione S-transferase	other metabolic processes	cytosol	other molecular function	12	2	233	25.6	6.8
	1.34868	0.0448045	-0.817177	A0A3B5XZM1	60S ribosomal export protein NMD3	transport	nucleus;other cell component	translation activity	16	6	521	58.6	6.49
	1.74982	0.0177903	-0.819946	A0A9R1KPJ4	Squalene synthase	other metabolic processes;transport	ER/Golgi;other cell component;other membranes	other molecular function;transporter activity	47	11	404	46.4	7.02
	1.78778	0.0163011	-0.825323	A0A3B6HSK0	S1 motif domain-containing protein	other metabolic processes;protein metabolism	other cell component;translational apparatus	nucleic acid binding activity;other molecular function;translation activity	17	4	339	38.2	5.39
	2.02353	0.00947255	-0.82922	A0A3B6HYS0	Water stress and hypersensitive response domain-containing protein	stress response			63	21	333	36.9	5.31
	1.72177	0.0189771	-0.836994	A0A9R1N838	Bifunctional inhibitor/plant lipid transfer protein/seed storage helical domain-containing protein				51	4	133	13.7	7.96
	1.6724	0.0212618	-0.85296	A0A9R1DMP7	procollagen-proline 4-dioxygenase		ER/Golgi;other membranes	other molecular function	36	6	314	34.2	9.55
	2.06405	0.00862878	-0.853343	A0A7H4LGZ6	Ig-like domain-containing protein				12	12	1678	183.6	5.77
	1.56487	0.0272349	-0.854067	A0A3B6RM15	Vacuolar proton pump subunit B	cell organization and biogenesis;other biological processes;other metabolic processes;transport	other membranes	cytoskeletal activity;other molecular function;transporter activity	79	29	488	54	5.25
	1.30663	0.0493599	-0.857422	A0A3B6SGV2	Fucosyltransferase	cell organization and biogenesis	ER/Golgi;other membranes	other molecular function	23	6	487	54.3	6.74
	3.17699	0.000665281	-0.858942	A0A9R1IS38	submitted name: Uncharacterized protein	other metabolic processes;protein metabolism	non-structural extracellular;other cytoplasmic organelle	other molecular function	24	7	462	48.7	6.29
	1.778	0.0166725	-0.866606	A0A3B6THT6	Beta-fructofuranosidase	other metabolic processes	other cytoplasmic organelle;other membranes	other molecular function	17	7	658	71.5	4.96
	1.35033	0.0446341	-0.869758	A0A077RXV0	submitted name: Uncharacterized protein	transport	ER/Golgi;other membranes	other molecular function	28	5	290	31.7	6.34
	1.39601	0.040178	-0.871743	A0A3B6SFY2	Transmembrane 9 superfamily member	other biological processes	ER/Golgi;other cytoplasmic organelle;other membranes		24	10	599	68.8	7.02
	1.943	0.0114025	-0.872312	A0A3B6NY49	Pentacotripeptide-repeat region of PRORP domain-containing protein				27	10	534	57.2	9.26
	1.42191	0.0378519	-0.874293	A0A3B6FSQ2	GDSL esterase/lipase			other molecular function	28	7	468	50.7	8.94
	1.30406	0.0496526	-0.875456	A7J2I4	submitted name: Tonoplast intrinsic protein	transport	other cytoplasmic organelle;other membranes	transporter activity	20	2	249	25.2	6.02
	1.58005	0.0262996	-0.876171	A0A9R1FGG8	Probable N-acetyl-gamma-glutamyl-phosphate reductase, chloroplastic	other metabolic processes		other molecular function	38	10	415	44.8	8.15
	1.99448	0.0101279	-0.890491	W5D761	Saposin B-type domain-containing protein	other metabolic processes;protein metabolism		other molecular function	9	2	235	25.7	7.74
	1.39105	0.0406398	-0.890747	A0A9R1HTN6	Aminopeptidase		other membranes		7	3	513	59.4	6.23
	1.31578	0.0483302	-0.892506	A0A9R1KJF6	submitted name: Uncharacterized protein		non-structural extracellular		13	2	297	32	8.95
	1.39352	0.040409	-0.892935	A0A3B6PPP1	Transmembrane 9 superfamily member	other biological processes	ER/Golgi;other cytoplasmic organelle;other membranes		20	9	657	74.3	6.79
	1.47616	0.0334073	-0.901112	A0A3B5ZXR1	Exocyst subunit Exo70 family protein	transport	other cell component	other molecular function	7	3	654	71.1	5
	1.52218	0.030048	-0.90861	A0A3B6KFK3	glucan endo-1,3-beta-D-glucosidase	cell organization and biogenesis;other metabolic processes		other molecular function	43	19	746	81.4	6.98
	1.55793	0.0276741	-0.909461	A0A3B6IXQ9	Bifunctional inhibitor/plant lipid transfer protein/seed storage helical domain-containing protein				17	2	141	14.5	6.68
	1.31827	0.0480538	-0.918131	A0A3B6AXS3	Cysteine proteinase	other metabolic processes;protein metabolism	non-structural extracellular;other cytoplasmic organelle	other molecular function	14	3	379	41.4	7.31
	1.36025	0.0436263	-0.921423	A0A9R1HNI8	Cellulose synthase	cell cycle OR cell proliferation;cell organization and biogenesis;other biological processes;other metabolic processes	other membranes;plasma membrane	other molecular function	37	27	1091	123.3	7.44
	1.49387	0.0320722	-0.925775	A0A3B6HQS9	Vacuolar protein 14 C-terminal Fig4-binding domain-containing protein	other metabolic processes	other cell component;other cytoplasmic organelle;other membranes		21	10	733	82.5	5.81
	1.39644	0.0401388	-0.931289	A0A9R1KHE3	RNA helicase	other metabolic processes;RNA metabolism OR transcription	nucleus	nucleic acid binding activity;other molecular function	13	6	721	81.5	7.33
	2.81363	0.00153592	-0.932377	A0A3B6D7F6	Cellulose synthase	cell cycle OR cell proliferation;cell organization and biogenesis;other biological processes;other metabolic processes	other membranes;plasma membrane	other molecular function	38	26	1090	122	7.3
	1.48972	0.03238	-0.940819	A0A9R1LKT3	Thioredoxin reductase	other biological processes;other metabolic processes;stress response	other cell component	other molecular function	15	3	332	34.9	6.23
	1.38563	0.04115	-0.953044	A0A0G2SJD0	submitted name: TaPP2AbB''-alpha			other molecular function	27	9	541	62	5.01
	1.59668	0.0253114	-0.958773	A0A3B5Y6E2	Major facilitator superfamily (MFS) profile domain-containing protein	transport	other membranes	transporter activity	9	3	503	53.9	9.23
	1.52783	0.0296598	-0.963672	A0A3B6B500	Alpha-1,3/1,6-mannosyltransferase ALG2	other metabolic processes;protein metabolism	ER/Golgi;other cell component;other membranes	other molecular function	6	2	417	46.3	7.37
	1.93403	0.0116404	-0.965387	A0A3B6RR60	submitted name: Uncharacterized protein		other membranes	other molecular function	14	4	378	43.1	7.85
	1.39939	0.0398664	-0.975053	A0A9R1J2F8	Potassium transporter	transport	other membranes	transporter activity	20	13	772	86.1	8.54
	1.77192	0.0169075	-0.984794	W5GG94	Cellulose synthase	cell cycle OR cell proliferation;cell organization and biogenesis;other biological processes;other metabolic processes	other membranes;plasma membrane	other molecular function	40	27	1075	121.2	6.87
	2.60257	0.00249709	-0.984813	A0A9R1DDH2	Proline dehydrogenase	other metabolic processes	mitochondrion	other molecular function	28	8	480	51.2	6.95
	2.06758	0.00855893	-0.985716	A0A3B6LXM8	Patatin	other metabolic processes;stress response		other molecular function	20	6	397	42.2	6.2
	1.56861	0.0270019	-0.998586	A0A3B6GVD9	Cytochrome b561 and DOMON domain-containing protein		other membranes		9	3	370	40.1	9.89
	1.69111	0.0203651	-1.00479	A0A3B6MVV0	submitted name: Uncharacterized protein				44	8	287	29.4	6.89
	1.74312	0.0180666	-1.01129	A0A3B5Z3Q3	Dynamin-related protein 5A	transport	cytoskeleton;other cell component;other membranes	cytoskeletal activity;other molecular function	67	33	609	68.6	7.85
	1.50373	0.031352	-1.02681	A0A9R1GY33	Phosphoserine aminotransferase	other metabolic processes	other cell component	other molecular function	37	10	422	44.5	8.31
	1.92146	0.0119824	-1.03205	A0A3B6IR97	Clathrin heavy chain	transport	ER/Golgi;other cell component;other membranes;plasma membrane	other molecular function	64	77	1732	195.8	5.35
	1.70616	0.0196717	-1.06701	A0A9R1IRN9	GDSL esterase/lipase			other molecular function	17	3	381	41.8	7.84
	2.09623	0.00801254	-1.08103	A0A3B5ZV97	PX domain-containing protein	transport	other cytoplasmic organelle;other membranes	other molecular function	15	5	530	58.4	6.27
	1.92646	0.0118451	-1.13043	A0A3B6NRW8	hydroxycinnamoyl-CoA:5-hydroxyanthranilate N-hydroxycinnamoyltransferase			other molecular function	18	4	442	48.2	5.95
	1.98146	0.0104361	-1.13437	A0A3B6SDH5	Microtubule-associated protein MAP65-1a	cell cycle OR cell proliferation;cell organization and biogenesis	cytoskeleton;nucleus;other cell component	cytoskeletal activity	10	3	615	68.4	5.34
	1.4292	0.0372216	-1.13469	A0A9R1IWF6	Bifunctional inhibitor/plant lipid transfer protein/seed storage helical domain-containing protein				49	4	146	14.7	7.8
	1.32421	0.0474018	-1.14893	A0A9R1LLS7	Fucosyltransferase	cell organization and biogenesis;other biological processes;other metabolic processes	ER/Golgi;other membranes	other molecular function	22	10	568	63.6	9.19
	1.63271	0.0232963	-1.15567	A0A3B6H0Z8	Protein MOR1	cell cycle OR cell proliferation;cell organization and biogenesis	cytoskeleton;other cell component	cytoskeletal activity;other molecular function	10	14	2006	220.7	7.99
	1.34712	0.044966	-1.16173	A0A3B5XVY9	Glycosyltransferases	cell organization and biogenesis;other biological processes;other metabolic processes	ER/Golgi;other membranes	other molecular function	29	7	382	41.3	9.26
	2.27697	0.00528482	-1.1753	A0A3B6T7D3	Sucrose:fructan 6-fructosyltransferase	other metabolic processes		other molecular function	21	9	621	69	5.34
	1.52594	0.0297893	-1.18604	A0A9R1IJ13	Glycosyltransferase 61 catalytic domain-containing protein	cell organization and biogenesis	ER/Golgi;other membranes	other molecular function	23	7	558	60.6	6.4
	1.71714	0.0191805	-1.2025	A0A9R1FWU0	Importin N-terminal domain-containing protein	transport	cytosol;nucleus;other cell component	other molecular function	15	8	981	107.9	5.31
	1.56956	0.0269425	-1.20844	A0A3B6PDL2	RNA helicase	other metabolic processes;RNA metabolism OR transcription	nucleus	nucleic acid binding activity;other molecular function	19	26	2179	246.6	6.01
	1.68187	0.0208032	-1.21953	A0A3B6RJM5	Hexosyltransferase		ER/Golgi;other membranes	other molecular function	12	3	345	39.1	8.76
	1.73048	0.0186001	-1.22862	A0A9R1IAK9	Transmembrane 9 superfamily member	other biological processes	ER/Golgi;other cytoplasmic organelle;other membranes		20	7	655	74.2	5.82
	1.36421	0.0432302	-1.2733	A0A9R1F4Q2	SOUL heme-binding protein				17	2	215	24	7.06
	2.03361	0.00925532	-1.28661	A0A9R1G3T2	Annexin	stress response	other cell component;other membranes;plasma membrane	other molecular function	20	6	316	35.5	8.75
	2.14497	0.00716191	-1.31844	A0A3B6JGN8	Intron-binding protein aquarius	other metabolic processes;RNA metabolism OR transcription	nucleus	nucleic acid binding activity;other molecular function	14	14	1567	179	5.66
	1.44752	0.0356846	-1.32994	A0A3B5Z5A7	Major facilitator superfamily (MFS) profile domain-containing protein	transport	other membranes	transporter activity	9	3	521	55.6	8.47
	1.6028	0.0249576	-1.33462	A0A9R1L695	RING-type E3 ubiquitin transferase		other cell component;other membranes		7	4	1088	118.6	8.06
	1.58055	0.0262694	-1.34162	A0A3B6RNB6	FAD-binding PCMH-type domain-containing protein			other molecular function	8	2	525	57.2	7.47
	2.03358	0.00925583	-1.35473	A0A3B6C751	HVA22-like protein		other membranes		24	3	212	24.9	8.32
	1.80889	0.0155279	-1.36288	A0A3B6ED92	DNA polymerase epsilon subunit	DNA metabolism;other metabolic processes;stress response	nucleus	nucleic acid binding activity	7	2	533	59.9	5.29
	1.46663	0.0341484	-1.3719	A0A3B6GQG3	Trafficking protein particle complex subunit	transport	ER/Golgi;other cell component		21	2	178	19.8	9.33
	1.64962	0.0224069	-1.37849	A0A9R1N2F5	Bifunctional inhibitor/plant lipid transfer protein/seed storage helical domain-containing protein				49	3	132	13.5	6.87
	1.32271	0.0475652	-1.3957	A0A9R1GIL2	submitted name: Uncharacterized protein		mitochondrion;other membranes	other molecular function	19	3	235	25.9	9.2
	1.43296	0.036901	-1.40692	A0A3B6FIC9	Golgi to ER traffic protein 4 homolog	cell organization and biogenesis	cytosol		12	3	328	37.4	5.82
	1.38827	0.0409009	-1.41752	A0A3B6B424	submitted name: Uncharacterized protein	other metabolic processes;RNA metabolism OR transcription	cytosol;other cell component;translational apparatus	nucleic acid binding activity;other molecular function	41	12	244	28.1	10.1
	1.67454	0.0211574	-1.41863	A0A9R1G5P1	BURP domain-containing protein				16	2	329	35.4	6.57
	1.71665	0.019202	-1.42155	A0A3B6CEE9	UDP-arabinopyranose mutase	cell organization and biogenesis;other biological processes;other metabolic processes	cytosol;ER/Golgi;other cell component	other molecular function	23	8	348	38.9	6.64
	1.55727	0.0277162	-1.47494	A0A3B5XXS0	procollagen-proline 4-dioxygenase		ER/Golgi;other membranes	other molecular function	48	9	296	32.6	6.52
	1.65365	0.0221996	-1.48201	A0A9R1G1C1	Alpha-1,4 glucan phosphorylase	other metabolic processes	other cell component	other molecular function	41	21	832	93.7	7.58
	1.46252	0.034473	-1.50363	A0A3B6TUE4	Aspartic proteinase	other metabolic processes;protein metabolism	other cytoplasmic organelle	other molecular function	7	2	518	56.8	5.64
	1.70466	0.0197396	-1.52089	A0A9R1LSR0	3-oxoacyl-[acyl-carrier-protein] synthase	other metabolic processes	mitochondrion;other cell component	other molecular function	45	11	459	48.4	7.4
	2.75281	0.0017668	-1.53763	A0A3B5ZYM0	Protein GPR107		ER/Golgi;other membranes		23	6	457	51.1	5.72
	1.30191	0.0498993	-1.53918	A0A3B6SRL3	submitted name: Uncharacterized protein	other metabolic processes;protein metabolism;transport	ER/Golgi;other membranes	other molecular function	30	12	630	69.4	6.18
	1.63525	0.0231606	-1.57444	A0A3B6JBL5	Short-chain dehydrogenase/reductase				20	5	315	33.7	7.71
	1.45618	0.0349802	-1.59134	A0A3B5ZPJ8	Peroxidase	other biological processes;other metabolic processes;stress response	non-structural extracellular;other cell component	other molecular function	12	3	340	36.9	7.05
	1.56806	0.0270357	-1.63902	A0A9R1N605	submitted name: Uncharacterized protein	other biological processes;transport	other membranes	transporter activity	13	5	603	65	9.28
	2.15557	0.00698929	-1.69997	A0A3B6RSL4	Protein MEMO1				12	2	313	34.8	6.35
	1.66369	0.0216924	-1.73304	A0A3B6HUX5	Uridine kinase	other metabolic processes	other cell component	kinase activity;other molecular function	9	3	489	54.5	6.96
	1.59919	0.0251658	-1.74159	A0A3B6HSU8	Purple acid phosphatase		non-structural extracellular	other molecular function	4	2	643	71.5	6.64
	1.33911	0.0458021	-1.74892	A0A3B5Z584	RING-type E3 ubiquitin transferase		other cell component;other membranes		6	4	900	98.4	9.52
	1.89066	0.0128629	-1.78069	A0A3B6KGM6	aspartate--tRNA ligase	other metabolic processes;protein metabolism;RNA metabolism OR transcription	cytosol;other cell component	nucleic acid binding activity;other molecular function	25	9	546	60.9	6.34
	1.36196	0.0434547	-1.78462	Q41542	Probable xyloglucan endotransglucosylase/hydrolase	cell organization and biogenesis;other biological processes;other metabolic processes	non-structural extracellular	other molecular function	10	3	293	33.4	7.01
	1.42589	0.0375071	-1.80522	A0A3B6N3F4	Coatomer subunit zeta	transport	ER/Golgi;other membranes		35	3	147	16.6	5.92
	2.31788	0.00480975	-1.81075	A0A9R1IE09	submitted name: Uncharacterized protein	other metabolic processes		other molecular function	33	6	360	39.1	5.76
	1.97672	0.0105507	-1.81246	A0A9R1G489	Peptidase A1 domain-containing protein	protein metabolism		other molecular function	18	3	427	44.6	5.52
	2.19099	0.00644191	-1.90362	A0A3B6CF76	ABC transporter B family member 19	cell organization and biogenesis;developmental processes;other biological processes;transport	other membranes;plasma membrane	other molecular function;transporter activity	18	16	1257	136.5	8.34
	1.50414	0.0313225	-1.90428	A0A3B6MS37	submitted name: Uncharacterized protein	other biological processes;other metabolic processes;protein metabolism	non-structural extracellular;other cytoplasmic organelle	enzyme regulator activity;other molecular function	18	4	361	39.1	6.43
	1.70914	0.0195371	-1.90445	A0A9R1H151	Trafficking protein particle complex II-specific subunit 130 homolog	transport	cytosol;ER/Golgi;other cytoplasmic organelle		24	19	1257	140.4	6.01
	2.38853	0.00408762	-1.9627	A0A3B6D5A7	Phosphoglycerate mutase-like protein				24	5	298	33.1	7.25
	1.93106	0.0117204	-1.98223	P06659	Gamma-gliadin B			other molecular function	12	2	291	32.9	8.13
	2.19196	0.00642751	-1.98789	A0A3B6LWU3	DEX1 C-terminal beta-sandwich domain-containing protein		other membranes		18	7	841	93.3	4.92
	1.46575	0.0342179	-2.03918	A0A9R1KB18	4-hydroxy-7-methoxy-3-oxo-3,4-dihydro-2H-1,4-benzoxazin-2-yl glucosidebeta-D-glucosidase	other metabolic processes	other cell component;other membranes	other molecular function	6	3	602	66.2	7.66
	1.92436	0.0119026	-2.0599	A0A3B6JH97	Target of Myb protein 1	other metabolic processes;protein metabolism;transport	other cell component;other membranes	other molecular function	7	2	576	63	5.2
	1.5027	0.0314268	-2.12577	A0A3B5YY61	UBC core domain-containing protein	other metabolic processes;protein metabolism	nucleus	other molecular function	21	2	168	18.8	8.57
	1.7652	0.0171713	-2.13481	A0A3B6EBA4	Saposin B-type domain-containing protein	other metabolic processes;protein metabolism	non-structural extracellular	other molecular function	9	2	238	26.1	7.27
	1.41947	0.0380656	-2.14798	Q9ZRB2	Tubulin beta-1 chain	cell cycle OR cell proliferation;cell organization and biogenesis	cytoskeleton;other cell component	cytoskeletal activity;other molecular function	78	27	445	50.1	4.86
	2.7072	0.00196247	-2.23498	A0A9R0G499	Protein kinase domain-containing protein		other membranes;plasma membrane	kinase activity;other molecular function	7	3	932	103.5	6.62
	1.70807	0.0195852	-2.27222	A0A3B6TVF8	Glycosyltransferase 61 catalytic domain-containing protein		ER/Golgi;other membranes	other molecular function	14	4	464	52.4	8.22
	3.07659	0.000838311	-2.27698	A0A9R1JXA9	submitted name: Glucan endo-1,3-beta-glucosidase GII,putative, expressed	other metabolic processes		other molecular function	20	4	331	35	6.35
	2.23738	0.00578925	-2.30096	A0A3B6NRS7	3-isopropylmalate dehydratase	other metabolic processes	other cell component	other molecular function	34	4	248	25.4	7.85
	1.52699	0.0297172	-2.34162	A0A3B6QB28	glucan endo-1,3-beta-D-glucosidase	other metabolic processes;stress response	other membranes;plasma membrane	other molecular function	12	4	493	53.8	6.79
	3.49238	0.000321828	-2.38076	A0A9R1MT00	Aconitase/3-isopropylmalate dehydratase large subunit alpha/beta/alpha domain-containing protein	other metabolic processes		other molecular function	15	5	510	55.1	6.9
	1.84235	0.0143766	-2.41261	A0A9R1MHQ0	RRM domain-containing protein		nucleus	nucleic acid binding activity	11	3	301	32.3	9.16
	1.62546	0.0236885	-2.41576	A0A3B6JHF3	Protein kinase domain-containing protein			kinase activity;other molecular function	15	3	321	36	7.24
	1.74466	0.0180029	-2.44663	A0A9R1HUB3	V-type proton ATPase subunit S1/VOA1 transmembrane domain-containing protein		other membranes		17	4	312	33.3	4.74
	1.59575	0.0253658	-2.44743	A0A3B5XX22	Malic enzyme	other metabolic processes	other cell component	other molecular function	35	12	570	63.1	5.82
	2.09171	0.00809638	-2.47374	A0A7H4LMG8	Protein kinase domain-containing protein		other membranes	kinase activity;other molecular function	4	2	770	81.4	8.02
	1.67651	0.0210618	-2.57662	A0A9R1MR69	Cytochrome P450			other molecular function	9	3	568	60.9	11.37
	1.95348	0.0111307	-2.74794	Q6JAB6	submitted name: Protein disulfide isomerase			other molecular function	59	2	46	5	4.44
	2.09218	0.00808763	-2.75908	A0A3B6N374	submitted name: Uncharacterized protein	cell organization and biogenesis;other biological processes	cytoskeleton;other cell component;other membranes	cytoskeletal activity;other molecular function	4	4	1488	169.4	8.22
	2.69409	0.0020226	-2.9922	A0A9R0G4B7	PH domain-containing protein				28	7	481	52.2	5.03
	1.4534	0.0352049	-3.10154	A0A9R1LBB4	Cytochrome b561 domain-containing protein		other membranes		6	3	883	96.2	5.8
	1.3127	0.0486739	-4.02204	A0A9R1EKZ8	dolichyl-diphosphooligosaccharide--protein glycotransferase		ER/Golgi;other membranes	other molecular function	17	8	723	81.1	8.79
